# Supplementary material for: Molecular Determinants of Neutrophil Extracellular Vesicles That Drive Cartilage Regeneration in Inflammatory Arthritis
Source: Arthritis Rheumatol. 2024 Aug 16;76(12):1705–18. doi: 10.1002/art.42958 (PMC11605269; doi:10.1002/art.42958)
Supplement: Supplementary file 4 — Table S1: Supplementary Tables [file ART-76-1705-s004.xlsx]

## Sheet: Table S1- DvsN
	Gene	Name	FC DvsN	p DvsN
	Positive fold change
1	Kcne4	potassium voltage-gated channel, Isk-related subfamily, gene 4	19.0317	8.11336e-21
2	Cxcl5	chemokine (C-X-C motif) ligand 5	14.5475	1.48319e-115
3	Cxcl2	chemokine (C-X-C motif) ligand 2	10.8028	3.09877e-25
4	Il6	interleukin 6	9.00889	1.31543e-12
5	Saa3	serum amyloid A 3	7.74056	1.24703e-255
6	Mmp3	matrix metallopeptidase 3	7.38971	0
7	Ccl4	chemokine (C-C motif) ligand 4	7.33131	1.33599e-16
8	Aqp2	aquaporin 2	7.31625	2.8063e-19
9	Ccl7	chemokine (C-C motif) ligand 7	7.1904	1.85055e-54
10	Chrna1	cholinergic receptor, nicotinic, alpha polypeptide 1 (muscle)	7.16229	5.52763e-24
11	Chl1	cell adhesion molecule L1-like	6.87636	5.5276e-35
12	Cxcl1	chemokine (C-X-C motif) ligand 1	6.80645	9.39195e-25
13	Tnfaip6	tumor necrosis factor alpha induced protein 6	6.70355	1.0639e-157
14	Arg1	arginase, liver	5.95423	2.78513e-24
15	Sln	sarcolipin	5.55076	1.59126e-16
16	Ankrd1	ankyrin repeat domain 1 (cardiac muscle)	5.51065	9.91265e-59
17	Has2	hyaluronan synthase 2	5.36536	2.28643e-17
18	C1qtnf3	C1q and tumor necrosis factor related protein 3	5.27768	1.31748e-115
19	Ccl2	chemokine (C-C motif) ligand 2	5.26263	7.07773e-21
20	Tnfrsf23	tumor necrosis factor receptor superfamily, member 23	5.11457	3.99545e-29
21	Mfap4	microfibrillar-associated protein 4	5.08839	5.22762e-50
22	Crabp2	cellular retinoic acid binding protein II	5.04753	5.0557e-24
23	Kcnj15	potassium inwardly-rectifying channel, subfamily J, member 15	5.00713	2.79217e-33
24	Il1b	interleukin 1 beta	4.77923	3.75573e-88
25	Saa1	serum amyloid A 1	4.68221	4.72472e-10
26	Acod1	aconitate decarboxylase 1	4.67074	4.57792e-25
27	Mest	mesoderm specific transcript	4.54903	1.81835e-60
28	Sfrp1	secreted frizzled-related protein 1	4.49603	1.22333e-61
29	P4ha3	procollagen-proline, 2-oxoglutarate 4-dioxygenase (proline 4-hydroxylase), alpha polypeptide III	4.48783	2.29408e-43
30	Matn4	matrilin 4	4.35208	6.54842e-16
31	Ms4a6d	membrane-spanning 4-domains, subfamily A, member 6D	4.24128	8.65865e-53
32	Timp1	tissue inhibitor of metalloproteinase 1	4.1635	0
33	Vcan	versican	4.13529	1.60556e-69
34	Eda2r	ectodysplasin A2 receptor	4.06558	1.03421e-17
35	Ccr5	chemokine (C-C motif) receptor 5	4.04922	4.35638e-17
36	Steap2	six transmembrane epithelial antigen of prostate 2	3.98509	9.78611e-12
37	Cthrc1	collagen triple helix repeat containing 1	3.96258	2.59231e-61
38	Rrad	Ras-related associated with diabetes	3.93606	3.47199e-26
39	Ddah1	dimethylarginine dimethylaminohydrolase 1	3.85983	1.28051e-26
40	Clec4n	C-type lectin domain family 4, member n	3.80412	1.70668e-21
41	Mmp19	matrix metallopeptidase 19	3.76542	2.39523e-35
42	Mid1	midline 1	3.71825	5.62745e-24
43	Col3a1	collagen, type III, alpha 1	3.55452	0
44	Ptx3	pentraxin related gene	3.46307	9.55727e-23
45	Ppp1r27	protein phosphatase 1, regulatory subunit 27	3.40818	2.54439e-27
46	Snai1	snail family zinc finger 1	3.39811	1.25907e-37
47	Crlf1	cytokine receptor-like factor 1	3.39797	2.15433e-32
48	Slc39a14	solute carrier family 39 (zinc transporter), member 14	3.38959	2.07209e-63
49	Cxcl10	chemokine (C-X-C motif) ligand 10	3.36036	9.63833e-10
50	Cd14	CD14 antigen	3.33617	1.43164e-36
	Negative fold change
1	Camk2b	calcium/calmodulin-dependent protein kinase II, beta	0.209374	4.06435e-273
2	Smco1	single-pass membrane protein with coiled-coil domains 1	0.20954	2.36843e-11
3	Ighg2c	immunoglobulin heavy constant gamma 2C	0.211368	1.93096e-24
4	Kcnc1	potassium voltage gated channel, Shaw-related subfamily, member 1	0.22379	1.05676e-10
5	Dhrs7c	dehydrogenase/reductase (SDR family) member 7C	0.228776	1.71528e-20
6	Ckmt2	creatine kinase, mitochondrial 2	0.285396	2.68772e-135
7	Thrsp	thyroid hormone responsive	0.303295	5.55604e-74
8	Mlf1	myeloid leukemia factor 1	0.304829	5.93701e-32
9	Perm1	PPARGC1 and ESRR induced regulator, muscle 1	0.324304	2.24689e-18
10	Gm43305	predicted gene 43305	0.344368	1.41107e-09
11	Apobec2	apolipoprotein B mRNA editing enzyme, catalytic polypeptide 2	0.355285	7.52213e-58
12	Actc1	actin, alpha, cardiac muscle 1	0.36207	1.63059e-37
13	Eno3	enolase 3, beta muscle	0.368292	0
14	Col10a1	collagen, type X, alpha 1	0.370159	7.05778e-131
15	Lrrc14b	leucine rich repeat containing 14B	0.380441	1.28434e-10
16	Fasn	fatty acid synthase	0.387931	3.22774e-98
17	Cox7a1	cytochrome c oxidase subunit VIIa 1	0.39004	8.33094e-49
18	Rpl3l	ribosomal protein L3-like	0.405643	3.23319e-46
19	2310002L09Rik	RIKEN cDNA 2310002L09 gene	0.407323	1.59427e-14
20	Fsd2	fibronectin type III and SPRY domain containing 2	0.408831	3.01855e-10
21	Smtnl1	smoothelin-like 1	0.410151	8.36554e-10
22	Asb11	ankyrin repeat and SOCS box-containing 11	0.433278	5.86669e-10
23	Capn11	calpain 11	0.436312	2.36243e-05
24	1110002E22Rik	RIKEN cDNA 1110002E22 gene	0.438185	1.70044e-12
25	2310065F04Rik	RIKEN cDNA 2310065F04 gene	0.440706	6.44477e-12
26	Fndc5	fibronectin type III domain containing 5	0.443838	5.88224e-13
27	Retn	resistin	0.447784	1.36224e-23
28	Sbk2	SH3-binding domain kinase family, member 2	0.452031	3.56274e-16
29	Pfkm	phosphofructokinase, muscle	0.452691	8.49858e-161
30	Mb	myoglobin	0.454356	1.01409e-273
31	Cyp2e1	cytochrome P450, family 2, subfamily e, polypeptide 1	0.455671	1.70584e-30
32	Pgam2	phosphoglycerate mutase 2	0.458605	1.15419e-171
33	Pon1	paraoxonase 1	0.45875	5.75635e-05
34	Cd5l	CD5 antigen-like	0.461926	3.44479e-10
35	Ighg2b	immunoglobulin heavy constant gamma 2B	0.473071	3.69622e-09
36	Nmrk2	nicotinamide riboside kinase 2	0.473949	1.94399e-07
37	Mettl21c	methyltransferase like 21C	0.475505	1.06055e-05
38	Gm12224	predicted gene 12224	0.484158	3.72881e-08
39	Slc13a5	solute carrier family 13 (sodium-dependent citrate transporter), member 5	0.486014	5.04971e-12
40	Gm13849	predicted gene 13849	0.4896	1.09914e-06
41	Iglc1	immunoglobulin lambda constant 1	0.490072	1.2266e-19
42	Cytl1	cytokine-like 1	0.490617	5.22942e-163
43	Enho	energy homeostasis associated	0.494116	7.9583e-05
44	Slc2a4	solute carrier family 2 (facilitated glucose transporter), member 4	0.49583	5.41348e-28
45	Slc15a2	solute carrier family 15 (H+/peptide transporter), member 2	0.497196	2.24589e-10
46	Mtfp1	mitochondrial fission process 1	0.4973	3.40035e-08
47	Msmp	microseminoprotein, prostate associated	0.497881	5.23889e-11
48	Fcna	ficolin A	0.500059	8.83686e-14
49	Cfd	complement factor D (adipsin)	0.500427	0
50	Bglap2	bone gamma-carboxyglutamate protein 2	0.501132	4.22471e-297

## Sheet: Table S2- TvsC
	Gene	Name	FC TvsC	p TvsC
	Positive fold change
1	Adgra2	adhesion G protein-coupled receptor A2	1.86899	0.0132007
2	Rnf180	ring finger protein 180	1.80455	0.00855692
3	Il6	interleukin 6	1.80337	0.00773493
4	Tmem53	transmembrane protein 53	1.7943	0.00317469
5	Aqp2	aquaporin 2	1.75369	0.0386704
6	Apold1	apolipoprotein L domain containing 1	1.64433	0.0218186
7	Heyl	hairy/enhancer-of-split related with YRPW motif-like	1.62457	0.0166944
8	Nr4a3	nuclear receptor subfamily 4, group A, member 3	1.62426	0.0418162
9	Has1	hyaluronan synthase 1	1.61409	0.0447235
10	Hbegf	heparin-binding EGF-like growth factor	1.55457	0.0166969
11	Kcnk1	potassium channel, subfamily K, member 1	1.5484	0.0187235
12	Socs1	suppressor of cytokine signaling 1	1.54388	0.0187137
13	Ahr	aryl-hydrocarbon receptor	1.53808	0.0221422
14	Stmn2	stathmin-like 2	1.50508	0.0215592
15	Fgf7	fibroblast growth factor 7	1.50288	0.0248219
16	Snx7	sorting nexin 7	1.50215	0.0221492
17	Ctnnal1	catenin (cadherin associated protein), alpha-like 1	1.4999	0.00116565
18	Prr5	proline rich 5 (renal)	1.49721	0.0430546
19	Cacna1d	calcium channel, voltage-dependent, L type, alpha 1D subunit	1.49655	0.0110052
20	Syn1	synapsin I	1.49083	0.0252125
21	Nectin1	nectin cell adhesion molecule 1	1.47462	0.0413378
22	Jun	jun proto-oncogene	1.47323	0.028599
23	Ano8	anoctamin 8	1.47168	0.0378125
24	Lmbr1	limb region 1	1.45356	0.0246675
25	Lrrc32	leucine rich repeat containing 32	1.44887	0.0100616
26	Ccser1	coiled-coil serine rich 1	1.44638	0.0115401
27	Plod2	procollagen lysine, 2-oxoglutarate 5-dioxygenase 2	1.44457	0.0391444
28	Jag1	jagged 1	1.4434	0.0189243
29	Bcar1	breast cancer anti-estrogen resistance 1	1.43937	0.0422796
30	Fas	Fas (TNF receptor superfamily member 6)	1.43722	0.0268475
31	Gm20529	predicted gene 20529	1.43703	0.00358017
32	Pde10a	phosphodiesterase 10A	1.42253	0.036385
33	Tpbg	trophoblast glycoprotein	1.41825	0.000106744
34	Tnfrsf23	tumor necrosis factor receptor superfamily, member 23	1.40636	0.0303221
35	Dusp5	dual specificity phosphatase 5	1.40548	0.042029
36	Gm32647	predicted gene, 32647	1.40262	0.0421611
37	Ctns	cystinosis, nephropathic	1.40036	0.00817621
38	Upp2	uridine phosphorylase 2	1.39838	0.0272186
39	Adcy4	adenylate cyclase 4	1.39779	0.0418716
40	Paip1	polyadenylate binding protein-interacting protein 1	1.39451	0.0243552
41	Mcoln1	mucolipin 1	1.38982	0.0199001
42	Sorbs3	sorbin and SH3 domain containing 3	1.38573	0.0155496
43	Fbxo17	F-box protein 17	1.37287	0.019293
44	Wdr47	WD repeat domain 47	1.36967	0.0206652
45	Gm5576	predicted pseudogene 5576	1.36251	0.0373231
46	Flt1	FMS-like tyrosine kinase 1	1.36063	0.00761546
47	Dusp8	dual specificity phosphatase 8	1.3518	0.00950778
48	Fah	fumarylacetoacetate hydrolase	1.34806	0.0389503
49	Nkd2	naked cuticle 2 homolog (Drosophila)	1.3382	0.0301752
50	Ier2	immediate early response 2	1.33791	0.00846573
	Negative fold change
1	Slc7a10	solute carrier family 7 (cationic amino acid transporter, y+ system), member 10	0.385278	0.0438606
2	Meltf	melanotransferrin	0.576186	0.0443794
3	Lipe	lipase, hormone sensitive	0.632778	0.0112361
4	Oscp1	organic solute carrier partner 1	0.637028	0.00767701
5	Galnt15	UDP-N-acetyl-alpha-D-galactosamine:polypeptide N-acetylgalactosaminyltransferase 15	0.64241	0.0157529
6	Ifi27l2a	interferon, alpha-inducible protein 27 like 2A	0.651336	0.00904715
7	Mrps31	mitochondrial ribosomal protein S31	0.654803	0.00209156
8	Adrb2	adrenergic receptor, beta 2	0.667138	0.0205566
9	BC003965	cDNA sequence BC003965	0.668766	0.00345053
10	Fam155a	family with sequence similarity 155, member A	0.669354	0.0201493
11	Gucy1a3	guanylate cyclase 1, soluble, alpha 3	0.672868	0.00799547
12	Gm10284	predicted pseudogene 10284	0.681952	0.0124308
13	Myoc	myocilin	0.691858	0.029946
14	Nat8l	N-acetyltransferase 8-like	0.692725	0.0201438
15	Cutc	cutC copper transporter	0.702199	0.043929
16	Clic5	chloride intracellular channel 5	0.706339	0.0329654
17	Cbx7	chromobox 7	0.710443	0.0308385
18	CT025555.1	NA	0.712126	0.00229663
19	Pla2g16	phospholipase A2, group XVI	0.718797	0.0387544
20	Mgam	maltase-glucoamylase	0.718871	0.00830989
21	Cnr2	cannabinoid receptor 2 (macrophage)	0.722465	0.0289563
22	Cdc25c	cell division cycle 25C	0.723404	0.0201977
23	Lilra6	leukocyte immunoglobulin-like receptor, subfamily A (with TM domain), member 6	0.724419	0.0420765
24	Tepsin	TEPSIN, adaptor related protein complex 4 accessory protein	0.72623	0.0285107
25	N4bp2l1	NEDD4 binding protein 2-like 1	0.728718	0.0275191
26	Tbc1d2	TBC1 domain family, member 2	0.728756	0.0221544
27	Rarres2	retinoic acid receptor responder (tazarotene induced) 2	0.731646	0.0298138
28	Uhrf1bp1	UHRF1 (ICBP90) binding protein 1	0.7331	0.00844872
29	Ddx20	DEAD (Asp-Glu-Ala-Asp) box polypeptide 20	0.733802	0.0424479
30	Fmo5	flavin containing monooxygenase 5	0.734126	0.0179412
31	Klc2	kinesin light chain 2	0.735265	0.0396076
32	Acyp1	acylphosphatase 1, erythrocyte (common) type	0.737833	0.00207914
33	Chchd4	coiled-coil-helix-coiled-coil-helix domain containing 4	0.738841	0.0413921
34	Gm7434	predicted gene 7434	0.745121	0.00665001
35	Gstcd	glutathione S-transferase, C-terminal domain containing	0.74649	0.0424416
36	Snhg9	small nucleolar RNA host gene 9	0.74793	0.0224654
37	Ngrn	neugrin, neurite outgrowth associated	0.749743	0.0249531
38	Vps13a	vacuolar protein sorting 13A	0.752418	0.00764949
39	Gm10359	predicted gene 10359	0.753795	0.0286407
40	Stxbp2	syntaxin binding protein 2	0.75444	0.0242155
41	Nmb	neuromedin B	0.754591	0.00374961
42	Gm13453	predicted gene 13453	0.755192	0.0143292
43	Tusc5	tumor suppressor candidate 5	0.758603	0.0247313
44	Fcf1	FCF1 rRNA processing protein	0.763063	0.0229372
45	Tysnd1	trypsin domain containing 1	0.763862	0.00415471
46	Tmem246	transmembrane protein 246	0.76536	0.0437633
47	Gpr160	G protein-coupled receptor 160	0.772591	0.0323385
48	Mpv17l2	MPV17 mitochondrial membrane protein-like 2	0.774537	0.0245275
49	Stk10	serine/threonine kinase 10	0.77477	0.01437
50	Arhgap27	Rho GTPase activating protein 27	0.774991	0.014235

## Sheet: Table S3- Only sig in DvsN
	Gene	Name	FC DvsN	p DvsN
	Positive fold change
1	Kcne4	potassium voltage-gated channel, Isk-related subfamily, gene 4	19.0317	8.11336e-21
2	Cxcl5	chemokine (C-X-C motif) ligand 5	14.5475	1.48319e-115
3	Cxcl2	chemokine (C-X-C motif) ligand 2	10.8028	3.09877e-25
4	Saa3	serum amyloid A 3	7.74056	1.24703e-255
5	Mmp3	matrix metallopeptidase 3	7.38971	0
6	Ccl4	chemokine (C-C motif) ligand 4	7.33131	1.33599e-16
7	Ccl7	chemokine (C-C motif) ligand 7	7.1904	1.85055e-54
8	Chrna1	cholinergic receptor, nicotinic, alpha polypeptide 1 (muscle)	7.16229	5.52763e-24
9	Chl1	cell adhesion molecule L1-like	6.87636	5.5276e-35
10	Cxcl1	chemokine (C-X-C motif) ligand 1	6.80645	9.39195e-25
11	Tnfaip6	tumor necrosis factor alpha induced protein 6	6.70355	1.0639e-157
12	Arg1	arginase, liver	5.95423	2.78513e-24
13	Sln	sarcolipin	5.55076	1.59126e-16
14	Ankrd1	ankyrin repeat domain 1 (cardiac muscle)	5.51065	9.91265e-59
15	Has2	hyaluronan synthase 2	5.36536	2.28643e-17
16	C1qtnf3	C1q and tumor necrosis factor related protein 3	5.27768	1.31748e-115
17	Ccl2	chemokine (C-C motif) ligand 2	5.26263	7.07773e-21
18	Mfap4	microfibrillar-associated protein 4	5.08839	5.22762e-50
19	Crabp2	cellular retinoic acid binding protein II	5.04753	5.0557e-24
20	Kcnj15	potassium inwardly-rectifying channel, subfamily J, member 15	5.00713	2.79217e-33
21	Il1b	interleukin 1 beta	4.77923	3.75573e-88
22	Saa1	serum amyloid A 1	4.68221	4.72472e-10
23	Acod1	aconitate decarboxylase 1	4.67074	4.57792e-25
24	Mest	mesoderm specific transcript	4.54903	1.81835e-60
25	Sfrp1	secreted frizzled-related protein 1	4.49603	1.22333e-61
26	P4ha3	procollagen-proline, 2-oxoglutarate 4-dioxygenase (proline 4-hydroxylase), alpha polypeptide III	4.48783	2.29408e-43
27	Matn4	matrilin 4	4.35208	6.54842e-16
28	Ms4a6d	membrane-spanning 4-domains, subfamily A, member 6D	4.24128	8.65865e-53
29	Timp1	tissue inhibitor of metalloproteinase 1	4.1635	0
30	Vcan	versican	4.13529	1.60556e-69
31	Eda2r	ectodysplasin A2 receptor	4.06558	1.03421e-17
32	Ccr5	chemokine (C-C motif) receptor 5	4.04922	4.35638e-17
33	Steap2	six transmembrane epithelial antigen of prostate 2	3.98509	9.78611e-12
34	Cthrc1	collagen triple helix repeat containing 1	3.96258	2.59231e-61
35	Ddah1	dimethylarginine dimethylaminohydrolase 1	3.85983	1.28051e-26
36	Clec4n	C-type lectin domain family 4, member n	3.80412	1.70668e-21
37	Mmp19	matrix metallopeptidase 19	3.76542	2.39523e-35
38	Mid1	midline 1	3.71825	5.62745e-24
39	Col3a1	collagen, type III, alpha 1	3.55452	0
40	Ptx3	pentraxin related gene	3.46307	9.55727e-23
41	Ppp1r27	protein phosphatase 1, regulatory subunit 27	3.40818	2.54439e-27
42	Snai1	snail family zinc finger 1	3.39811	1.25907e-37
43	Crlf1	cytokine receptor-like factor 1	3.39797	2.15433e-32
44	Slc39a14	solute carrier family 39 (zinc transporter), member 14	3.38959	2.07209e-63
45	Cxcl10	chemokine (C-X-C motif) ligand 10	3.36036	9.63833e-10
46	Cd14	CD14 antigen	3.33617	1.43164e-36
47	C3ar1	complement component 3a receptor 1	3.30694	2.36236e-27
48	Ifit1	interferon-induced protein with tetratricopeptide repeats 1	3.27663	1.13884e-21
49	Fbln2	fibulin 2	3.24927	8.99482e-121
50	Slc6a2	solute carrier family 6 (neurotransmitter transporter, noradrenalin), member 2	3.24656	3.21882e-06
	Negative fold change
1	Camk2b	calcium/calmodulin-dependent protein kinase II, beta	0.209374	4.06435e-273
2	Smco1	single-pass membrane protein with coiled-coil domains 1	0.20954	2.36843e-11
3	Ighg2c	immunoglobulin heavy constant gamma 2C	0.211368	1.93096e-24
4	Kcnc1	potassium voltage gated channel, Shaw-related subfamily, member 1	0.22379	1.05676e-10
5	Dhrs7c	dehydrogenase/reductase (SDR family) member 7C	0.228776	1.71528e-20
6	Ckmt2	creatine kinase, mitochondrial 2	0.285396	2.68772e-135
7	Thrsp	thyroid hormone responsive	0.303295	5.55604e-74
8	Mlf1	myeloid leukemia factor 1	0.304829	5.93701e-32
9	Perm1	PPARGC1 and ESRR induced regulator, muscle 1	0.324304	2.24689e-18
10	Gm43305	predicted gene 43305	0.344368	1.41107e-09
11	Apobec2	apolipoprotein B mRNA editing enzyme, catalytic polypeptide 2	0.355285	7.52213e-58
12	Actc1	actin, alpha, cardiac muscle 1	0.36207	1.63059e-37
13	Eno3	enolase 3, beta muscle	0.368292	0
14	Col10a1	collagen, type X, alpha 1	0.370159	7.05778e-131
15	Lrrc14b	leucine rich repeat containing 14B	0.380441	1.28434e-10
16	Fasn	fatty acid synthase	0.387931	3.22774e-98
17	Cox7a1	cytochrome c oxidase subunit VIIa 1	0.39004	8.33094e-49
18	Rpl3l	ribosomal protein L3-like	0.405643	3.23319e-46
19	2310002L09Rik	RIKEN cDNA 2310002L09 gene	0.407323	1.59427e-14
20	Fsd2	fibronectin type III and SPRY domain containing 2	0.408831	3.01855e-10
21	Smtnl1	smoothelin-like 1	0.410151	8.36554e-10
22	Asb11	ankyrin repeat and SOCS box-containing 11	0.433278	5.86669e-10
23	Capn11	calpain 11	0.436312	2.36243e-05
24	1110002E22Rik	RIKEN cDNA 1110002E22 gene	0.438185	1.70044e-12
25	2310065F04Rik	RIKEN cDNA 2310065F04 gene	0.440706	6.44477e-12
26	Fndc5	fibronectin type III domain containing 5	0.443838	5.88224e-13
27	Retn	resistin	0.447784	1.36224e-23
28	Sbk2	SH3-binding domain kinase family, member 2	0.452031	3.56274e-16
29	Pfkm	phosphofructokinase, muscle	0.452691	8.49858e-161
30	Mb	myoglobin	0.454356	1.01409e-273
31	Cyp2e1	cytochrome P450, family 2, subfamily e, polypeptide 1	0.455671	1.70584e-30
32	Pgam2	phosphoglycerate mutase 2	0.458605	1.15419e-171
33	Pon1	paraoxonase 1	0.45875	5.75635e-05
34	Cd5l	CD5 antigen-like	0.461926	3.44479e-10
35	Ighg2b	immunoglobulin heavy constant gamma 2B	0.473071	3.69622e-09
36	Nmrk2	nicotinamide riboside kinase 2	0.473949	1.94399e-07
37	Mettl21c	methyltransferase like 21C	0.475505	1.06055e-05
38	Gm12224	predicted gene 12224	0.484158	3.72881e-08
39	Slc13a5	solute carrier family 13 (sodium-dependent citrate transporter), member 5	0.486014	5.04971e-12
40	Gm13849	predicted gene 13849	0.4896	1.09914e-06
41	Iglc1	immunoglobulin lambda constant 1	0.490072	1.2266e-19
42	Cytl1	cytokine-like 1	0.490617	5.22942e-163
43	Enho	energy homeostasis associated	0.494116	7.9583e-05
44	Slc2a4	solute carrier family 2 (facilitated glucose transporter), member 4	0.49583	5.41348e-28
45	Slc15a2	solute carrier family 15 (H+/peptide transporter), member 2	0.497196	2.24589e-10
46	Mtfp1	mitochondrial fission process 1	0.4973	3.40035e-08
47	Msmp	microseminoprotein, prostate associated	0.497881	5.23889e-11
48	Fcna	ficolin A	0.500059	8.83686e-14
49	Cfd	complement factor D (adipsin)	0.500427	0
50	Bglap2	bone gamma-carboxyglutamate protein 2	0.501132	4.22471e-297

## Sheet: Table S4- Only sig in TvsC
	Gene	Name	FC TvsC	p TvsC
	Positive fold change
1	Heyl	hairy/enhancer-of-split related with YRPW motif-like	1.62457	0.0166944
2	Kcnk1	potassium channel, subfamily K, member 1	1.5484	0.0187235
3	Socs1	suppressor of cytokine signaling 1	1.54388	0.0187137
4	Stmn2	stathmin-like 2	1.50508	0.0215592
5	Ctnnal1	catenin (cadherin associated protein), alpha-like 1	1.4999	0.00116565
6	Prr5	proline rich 5 (renal)	1.49721	0.0430546
7	Ano8	anoctamin 8	1.47168	0.0378125
8	Ccser1	coiled-coil serine rich 1	1.44638	0.0115401
9	Jag1	jagged 1	1.4434	0.0189243
10	Bcar1	breast cancer anti-estrogen resistance 1	1.43937	0.0422796
11	Pde10a	phosphodiesterase 10A	1.42253	0.036385
12	Tpbg	trophoblast glycoprotein	1.41825	0.000106744
13	Gm32647	predicted gene, 32647	1.40262	0.0421611
14	Upp2	uridine phosphorylase 2	1.39838	0.0272186
15	Adcy4	adenylate cyclase 4	1.39779	0.0418716
16	Paip1	polyadenylate binding protein-interacting protein 1	1.39451	0.0243552
17	Mcoln1	mucolipin 1	1.38982	0.0199001
18	Sorbs3	sorbin and SH3 domain containing 3	1.38573	0.0155496
19	Wdr47	WD repeat domain 47	1.36967	0.0206652
20	Gm5576	predicted pseudogene 5576	1.36251	0.0373231
21	Flt1	FMS-like tyrosine kinase 1	1.36063	0.00761546
22	Dusp8	dual specificity phosphatase 8	1.3518	0.00950778
23	Fah	fumarylacetoacetate hydrolase	1.34806	0.0389503
24	Nkd2	naked cuticle 2 homolog (Drosophila)	1.3382	0.0301752
25	Pde8a	phosphodiesterase 8A	1.33252	0.0208994
26	Mtm1	X-linked myotubular myopathy gene 1	1.3306	0.0220598
27	Yes1	YES proto-oncogene 1, Src family tyrosine kinase	1.32775	0.0328482
28	Mast4	microtubule associated serine/threonine kinase family member 4	1.32598	0.00784734
29	Aga	aspartylglucosaminidase	1.32121	0.00342479
30	Dph1	diphthamide biosynthesis 1	1.32042	0.0126164
31	Slc25a15	solute carrier family 25 (mitochondrial carrier ornithine transporter), member 15	1.3195	0.0330399
32	1600002K03Rik	RIKEN cDNA 1600002K03 gene	1.31783	0.0115659
33	Gm7899	predicted gene 7899	1.31732	0.00385234
34	Ccdc82	coiled-coil domain containing 82	1.30595	0.00318895
35	Cdyl2	chromodomain protein, Y chromosome-like 2	1.30506	0.0339987
36	Ehbp1	EH domain binding protein 1	1.30365	0.0154189
37	Slc26a2	solute carrier family 26 (sulfate transporter), member 2	1.29955	0.0250163
38	Rab37	RAB37, member RAS oncogene family	1.2995	0.0319756
39	Gm17018	predicted gene 17018	1.29879	0.000188135
40	Vps33b	vacuolar protein sorting 33B	1.29844	0.0270553
41	Naprt	nicotinate phosphoribosyltransferase	1.29814	0.0215622
42	Sos1	son of sevenless homolog 1 (Drosophila)	1.29442	0.0212404
43	Ercc6l2	excision repair cross-complementing rodent repair deficiency, complementation group 6 like 2	1.29425	0.0106699
44	Cblb	Casitas B-lineage lymphoma b	1.29181	0.0140175
45	Dpy19l3	dpy-19-like 3 (C. elegans)	1.28788	0.00307191
46	Mtap	methylthioadenosine phosphorylase	1.28264	0.0414926
47	Dbndd2	dysbindin (dystrobrevin binding protein 1) domain containing 2	1.27588	0.0234402
48	Srbd1	S1 RNA binding domain 1	1.27284	0.0417075
49	Bbof1	basal body orientation factor 1	1.26946	0.0052852
50	AC150314.3	NA	1.26714	0.0210531
	Negative fold change
1	Slc7a10	solute carrier family 7 (cationic amino acid transporter, y+ system), member 10	0.385278	0.0438606
2	Oscp1	organic solute carrier partner 1	0.637028	0.00767701
3	Mrps31	mitochondrial ribosomal protein S31	0.654803	0.00209156
4	Adrb2	adrenergic receptor, beta 2	0.667138	0.0205566
5	BC003965	cDNA sequence BC003965	0.668766	0.00345053
6	Gucy1a3	guanylate cyclase 1, soluble, alpha 3	0.672868	0.00799547
7	Gm10284	predicted pseudogene 10284	0.681952	0.0124308
8	Nat8l	N-acetyltransferase 8-like	0.692725	0.0201438
9	Cutc	cutC copper transporter	0.702199	0.043929
10	Cbx7	chromobox 7	0.710443	0.0308385
11	CT025555.1	NA	0.712126	0.00229663
12	Mgam	maltase-glucoamylase	0.718871	0.00830989
13	Cnr2	cannabinoid receptor 2 (macrophage)	0.722465	0.0289563
14	Cdc25c	cell division cycle 25C	0.723404	0.0201977
15	Lilra6	leukocyte immunoglobulin-like receptor, subfamily A (with TM domain), member 6	0.724419	0.0420765
16	Tepsin	TEPSIN, adaptor related protein complex 4 accessory protein	0.72623	0.0285107
17	N4bp2l1	NEDD4 binding protein 2-like 1	0.728718	0.0275191
18	Tbc1d2	TBC1 domain family, member 2	0.728756	0.0221544
19	Uhrf1bp1	UHRF1 (ICBP90) binding protein 1	0.7331	0.00844872
20	Ddx20	DEAD (Asp-Glu-Ala-Asp) box polypeptide 20	0.733802	0.0424479
21	Fmo5	flavin containing monooxygenase 5	0.734126	0.0179412
22	Klc2	kinesin light chain 2	0.735265	0.0396076
23	Acyp1	acylphosphatase 1, erythrocyte (common) type	0.737833	0.00207914
24	Chchd4	coiled-coil-helix-coiled-coil-helix domain containing 4	0.738841	0.0413921
25	Gm7434	predicted gene 7434	0.745121	0.00665001
26	Gstcd	glutathione S-transferase, C-terminal domain containing	0.74649	0.0424416
27	Snhg9	small nucleolar RNA host gene 9	0.74793	0.0224654
28	Ngrn	neugrin, neurite outgrowth associated	0.749743	0.0249531
29	Vps13a	vacuolar protein sorting 13A	0.752418	0.00764949
30	Stxbp2	syntaxin binding protein 2	0.75444	0.0242155
31	Nmb	neuromedin B	0.754591	0.00374961
32	Gm13453	predicted gene 13453	0.755192	0.0143292
33	Fcf1	FCF1 rRNA processing protein	0.763063	0.0229372
34	Tmem246	transmembrane protein 246	0.76536	0.0437633
35	Gpr160	G protein-coupled receptor 160	0.772591	0.0323385
36	Mpv17l2	MPV17 mitochondrial membrane protein-like 2	0.774537	0.0245275
37	Stk10	serine/threonine kinase 10	0.77477	0.01437
38	Arhgap27	Rho GTPase activating protein 27	0.774991	0.014235
39	Gtf3c3	general transcription factor IIIC, polypeptide 3	0.775915	0.00857579
40	Cdca2	cell division cycle associated 2	0.776133	0.042338
41	Ikzf2	IKAROS family zinc finger 2	0.782043	0.0222823
42	Gm28539	predicted gene 28539	0.78762	0.0408622
43	Pan2	PAN2 poly(A) specific ribonuclease subunit	0.791523	0.013211
44	Atg101	autophagy related 101	0.792902	0.0075705
45	Ufl1	UFM1 specific ligase 1	0.793872	0.0336555
46	Fam109a	family with sequence similarity 109, member A	0.794626	0.0317629
47	Spidr	scaffolding protein involved in DNA repair	0.795832	0.0221619
48	Mrpl11	mitochondrial ribosomal protein L11	0.797159	0.00239328
49	Haao	3-hydroxyanthranilate 3,4-dioxygenase	0.797489	0.00323684
50	Pxylp1	2-phosphoxylose phosphatase 1	0.800884	0.0262691

## Sheet: Table S5- Opposite change sig
	Gene	Name	FC TvsC	p TvsC	FC DvsN	p DvsN
	Positive fold change
1	Fhl3	four and a half LIM domains 3	1.29217	0.0410269	0.511987	8.36027e-06
2	Pdgfd	platelet-derived growth factor, D polypeptide	1.18445	0.0224389	0.722064	0.00422655
3	Psmd9	proteasome (prosome, macropain) 26S subunit, non-ATPase, 9	1.14545	0.0170777	0.818993	0.0121831
4	Lgalsl	lectin, galactoside binding-like	1.1399	0.0256383	0.758119	0.00104883
5	Sertad2	SERTA domain containing 2	1.12202	0.0326663	0.803941	0.0220898
	Negative fold change
1	Tysnd1	trypsin domain containing 1	0.763862	0.00415471	1.25954	0.0236998
2	Armc7	armadillo repeat containing 7	0.797555	0.010026	1.35381	0.0403721
3	Kat7	K(lysine) acetyltransferase 7	0.810491	0.00180183	1.16736	0.0220702
4	Hacd2	3-hydroxyacyl-CoA dehydratase 2	0.835192	0.0180943	1.32844	0.00160873
5	Cnih4	cornichon family AMPA receptor auxiliary protein 4	0.837828	0.0227947	1.20308	0.0242655
6	Suds3	suppressor of defective silencing 3 homolog (S. cerevisiae)	0.839615	0.0023851	1.19422	0.00543108
7	Tmem216	transmembrane protein 216	0.840133	0.0145732	1.3462	0.0201711
8	AC121965.1	NA	0.859677	0.0363774	1.1285	0.0113226
9	D11Wsu47e	DNA segment, Chr 11, Wayne State University 47, expressed	0.867679	0.0286971	1.60637	0.00286263
10	Zfand5	zinc finger, AN1-type domain 5	0.873874	0.0325011	1.14969	0.00566581
11	Pde3b	phosphodiesterase 3B, cGMP-inhibited	0.875577	0.0140463	1.44631	0.00118237
12	Usp19	ubiquitin specific peptidase 19	0.878873	0.0165159	1.2022	0.00419669
13	Pom121	nuclear pore membrane protein 121	0.87987	0.0376087	1.19191	0.033193
14	Srpk1	serine/arginine-rich protein specific kinase 1	0.89371	0.0261593	1.34069	0.000299386
15	Rhog	ras homolog family member G	0.895857	0.0294212	1.16316	1.24622e-05
16	Hmgcl	3-hydroxy-3-methylglutaryl-Coenzyme A lyase	0.900077	0.0353526	1.23639	0.0108534
17	Srp9	signal recognition particle 9	0.912533	0.00991356	1.17199	0.011082
18	Csk	c-src tyrosine kinase	0.916417	0.043199	1.11101	0.0239739
19	Polr1d	polymerase (RNA) I polypeptide D	0.917984	0.0276227	1.22186	0.000188365
20	Edf1	endothelial differentiation-related factor 1	0.931053	0.0391822	1.18054	0.00313335
21	Rpl36a-ps3	ribosomal protein L36A, pseudogene 3	0.951555	0.0420156	1.15618	0.00665487

## Sheet: Table S6- Ranked miR EV
Transcript ID(Array Design)	Accession	Donor 1	Donor 2	Donor 3	Donor 4	Donor 5	Donor 6	Donor 7	Average
hsa-miR-5189-3p	MIMAT0027088	9.13	9.13	8.45	8.61	8.33	8.28	8.57	8.64286		Top 100 contained in black box
hsa-miR-2115-5p	MIMAT0011158	8.37	8.1	7.88	9.12	8.22	7.81	8.36	8.26571
hsa-miR-6732-5p	MIMAT0027365	6.81	6.64	5.94	7.07	6.48	6.62	6.83	6.62714
hsa-miR-6808-3p	MIMAT0027517	6.07	5.96	6.07	4.8	6.01	6.21	5.88	5.85714
hsa-miR-8075	MIMAT0031002	6.35	5.52	4.86	6.62	5.59	5.39	6.45	5.82571
hsa-miR-5787	MIMAT0023252	6.45	5.86	3.85	6.68	5.47	5.14	7.26	5.81571
hsa-miR-30c-1-3p	MIMAT0004674	5.26	5.53	4.92	0.41	4.31	4.19	4.63	4.17857
hsa-miR-638	MIMAT0003308	3.33	3.95	3.59	5.53	3.32	3.08	5.54	4.04857
hsa-miR-3960	MIMAT0019337	2.99	3.97	5.6	4.94	5.06	2.59	2.98	4.01857
hsa-miR-6870-5p	MIMAT0027640	5.27	5.77	3.93	1.62	4.13	3.38	3.96	4.00857
hsa-miR-101-5p	MIMAT0004513	4.22	4.36	3.76	3.14	4.63	3.24	4.4	3.96429
hsa-miR-6089	MIMAT0023714	1.23	3.9	5.08	4.21	4.85	3.13	2.18	3.51143
hsa-miR-4787-5p	MIMAT0019956	3.03	3.97	4.01	3.01	3.31	3.24	3.91	3.49714
hsa-miR-6880-5p	MIMAT0027660	3.64	3.42	3.75	1.93	3.58	2.92	3.58	3.26
hsa-miR-6090	MIMAT0023715	1.96	3.42	4.95	3.75	4.78	1.93	2.01	3.25714
hsa-miR-3665	MIMAT0018087	1.54	3.43	5.28	3.43	5.21	1.76	1.27	3.13143
hsa-miR-4635	MIMAT0019692	3.26	4.48	3.43	0.87	2.92	2.2	2.45	2.80143
hsa-miR-93-5p	MIMAT0000093	2.68	2.7	2.02	4.7	3.14	1.31	2.88	2.77571
hsa-miR-6087	MIMAT0023712	1.41	2.68	3.21	2.66	3.54	3.55	1.38	2.63286
hsa-miR-6806-3p	MIMAT0027513	2.25	2.45	4.36	0.8	2.9	3.67	1.57	2.57143
hsa-miR-7704	MIMAT0030019	0.39	2.62	3.81	3.08	4.2	2.85	0.97	2.56
hsa-miR-455-3p	MIMAT0004784	1.81	3.1	3.49	0.42	2.61	4.04	2.01	2.49714
hsa-miR-6803-5p	MIMAT0027506	1.93	2.96	2.37	1.47	3.06	3.12	1.86	2.39571
hsa-miR-1469	MIMAT0007347	1.78	1.91	2.87	3.14	3.03	1.48	2.01	2.31714
hsa-miR-4668-5p	MIMAT0019745	2.69	2.8	3.01	1.99	1.83	1.72	1.67	2.24429
hsa-miR-6088	MIMAT0023713	1.28	2.64	2.86	2.08	2.88	1.79	2.09	2.23143
hsa-miR-2861	MIMAT0013802	2.5	1.86	2.14	2.83	2.11	0.9	2.79	2.16143
hsa-miR-4330	MIMAT0016924	1.81	2.22	3.53	1.64	2.05	1.9	1.86	2.14429
hsa-miR-3613-3p	MIMAT0017991	1.65	2.56	3.48	1.44	1.89	1.92	1.55	2.07
hsa-miR-4487	MIMAT0019021	3.18	2.25	2.12	1.6	1.92	0.95	2.42	2.06286
hsa-miR-8069	MIMAT0030996	0.86	2.07	3.72	1.61	4.31	1.01	0.83	2.05857
hsa-miR-365b-5p	MIMAT0022833	2.15	2.28	2.7	1.78	1.94	1.19	1.95	1.99857
hsa-miR-16-2-3p	MIMAT0004518	2.52	2.5	1.99	0.97	2.97	1.69	1.34	1.99714
hsa-miR-6729-5p	MIMAT0027359	1.7	1.38	2.97	1.84	2.08	1.84	1.79	1.94286
hsa-miR-6869-5p	MIMAT0027638	1.33	1.6	2.85	1.6	2.39	1.3	1.71	1.82571
hsa-miR-4706	MIMAT0019806	1.37	1.79	1.72	1.72	2.07	1.72	1.96	1.76429
hsa-miR-4466	MIMAT0018993	1.15	1.57	2.89	1.51	2.89	1.01	1.05	1.72429
hsa-miR-212-5p	MIMAT0022695	1.65	1.8	1.55	1.55	2.31	1.55	1.31	1.67429
hsa-miR-877-5p	MIMAT0004949	1.7	1.2	1.44	1.44	0.91	1.49	3.34	1.64571
hsa-miR-4707-5p	MIMAT0019807	1.33	1.74	1.67	1.99	1.42	1.59	1.75	1.64143
hsa-miR-5196-5p	MIMAT0021128	1.18	1.49	2.58	0.63	2.47	2.19	0.72	1.60857
hsa-miR-4740-3p	MIMAT0019870	1.11	1.43	2.27	0.51	2.03	1.65	2.16	1.59429
hsa-miR-1915-3p	MIMAT0007892	1.25	1.51	2.65	1.34	1.81	1.06	1.18	1.54286
hsa-miR-378h	MIMAT0018984	1.42	1.63	1.38	1.28	1.44	1.31	2.16	1.51714
hsa-miR-585-5p	MIMAT0026618	1.57	1.94	1.44	0.82	1.76	1.64	1.43	1.51429
hsa-miR-6511b-5p	MIMAT0025847	1.97	2.28	1.28	1.25	1.34	1.28	1.13	1.50429
hsa-miR-8072	MIMAT0030999	1.38	1.53	1.73	1.87	1.11	1.38	1.33	1.47571
hsa-miR-3190-5p	MIMAT0015073	1.28	1.08	2.66	0.66	1.71	1.38	1.38	1.45
hsa-miR-3656	MIMAT0018076	1.22	1.33	2.45	0.95	2.4	0.96	0.82	1.44714
hsa-miR-6125	MIMAT0024598	0.47	1.91	3.47	0.87	1.88	0.73	0.73	1.43714
hsa-miR-6750-5p	MIMAT0027400	1.97	1.27	1.43	0.74	1.43	1.59	1.43	1.40857
hsa-miR-762	MIMAT0010313	1.41	1.17	1.33	1.26	1.13	0.99	1.87	1.30857
hsa-miR-4488	MIMAT0019022	0.64	0.77	2.17	1.28	2.04	1.03	0.75	1.24
hsa-miR-338-5p	MIMAT0004701	1	1.16	1.62	0.99	1.85	1.23	0.68	1.21857
hsa-miR-1908-5p	MIMAT0007881	1.2	1.16	1.84	1.12	0.96	0.62	1.29	1.17
hsa-miR-3620-5p	MIMAT0022967	1.14	1.15	1.15	0.82	1.3	1.29	1.3	1.16429
hsa-miR-3613-5p	MIMAT0017990	0.66	1	3.15	0.5	1.49	0.64	0.5	1.13429
hsa-miR-6727-5p	MIMAT0027355	0.89	1.02	2.45	0.78	0.88	0.77	1.13	1.13143
hsa-miR-1237-5p	MIMAT0022946	0.89	1	1.89	0.82	1.55	0.82	0.68	1.09286
hsa-miR-4508	MIMAT0019045	0.76	2.11	0.87	0.83	1.11	1.38	0.58	1.09143
hsa-miR-4663	MIMAT0019735	0.84	0.95	2.12	0.6	1.08	1.11	0.91	1.08714
hsa-miR-6753-5p	MIMAT0027406	1.13	1.59	0.91	0.72	1.42	0.44	1.34	1.07857
hsa-miR-1266-5p	MIMAT0005920	0.98	1.13	1.69	0.6	0.82	1.35	0.97	1.07714
hsa-miR-1228-5p	MIMAT0005582	0.9	0.97	1.67	1.04	1.4	0.75	0.69	1.06
hsa-miR-766-3p	MIMAT0003888	1.46	0.88	1.02	1.02	1	1.02	1.02	1.06
hsa-miR-6821-5p	MIMAT0027542	1.07	0.61	0.94	1.21	1.09	0.47	1.96	1.05
hsa-miR-3921	MIMAT0018196	0.79	1.22	1.44	1	0.98	1	0.77	1.02857
hsa-miR-6793-3p	MIMAT0027487	0.98	0.86	1.01	1.12	1	0.98	1.22	1.02429
hsa-miR-6724-5p	MIMAT0025856	1.11	1.01	1.01	0.71	1.36	1.01	0.96	1.02429
hsa-miR-4502	MIMAT0019038	0.76	1.4	0.76	0.67	1	1.01	1.56	1.02286
hsa-miR-4433-5p	MIMAT0020956	1.22	0.74	0.82	1.09	0.82	1.28	1.09	1.00857
hsa-miR-7108-5p	MIMAT0028113	0.81	1.14	1.59	0.7	0.86	0.97	0.97	1.00571
hsa-miR-149-3p	MIMAT0004609	0.47	0.85	2.27	0.87	0.85	1.05	0.58	0.991429
hsa-miR-2277-5p	MIMAT0017352	1.01	1.01	1	0.98	1.26	0.66	0.96	0.982857
hsa-miR-4750-3p	MIMAT0022979	1.15	0.74	1.24	1.02	1.02	1.02	0.69	0.982857
hsa-miR-1228-3p	MIMAT0005583	1.15	0.74	1.34	0.55	1.16	1.2	0.73	0.981429
hsa-miR-4258	MIMAT0016879	1.02	0.66	1.02	0.78	1.14	1.17	1.07	0.98
hsa-miR-6751-5p	MIMAT0027402	1.01	0.38	1.53	1.28	0.85	0.85	0.85	0.964286
hsa-miR-548ac	MIMAT0018938	1.55	0.58	1.35	0.68	0.89	0.79	0.79	0.947143
hsa-miR-4303	MIMAT0016856	0.87	1.02	0.96	0.88	0.99	1.12	0.78	0.945714
hsa-miR-6805-3p	MIMAT0027511	1.24	1.02	1.1	0.83	0.81	0.82	0.78	0.942857
hsa-miR-6892-3p	MIMAT0027685	1.48	0.88	0.8	0.93	0.7	0.78	1	0.938571
hsa-miR-5588-3p	MIMAT0022296	0.67	0.88	1.01	0.88	1.14	1.14	0.83	0.935714
hsa-miR-6794-5p	MIMAT0027488	1.23	0.68	0.87	0.87	0.86	0.87	1.14	0.931429
hsa-miR-3196	MIMAT0015080	0.41	0.89	1.01	1	1.09	1	1.09	0.927143
hsa-miR-4507	MIMAT0019044	1.06	0.88	0.87	0.72	1.27	0.8	0.82	0.917143
hsa-miR-668-5p	MIMAT0026636	1.27	1.03	0.39	0.87	0.87	0.87	1.09	0.912857
hsa-miR-7845-5p	MIMAT0030420	0.87	0.87	0.97	0.82	0.87	0.87	1.11	0.911429
hsa-miR-940	MIMAT0004983	0.85	0.94	1.08	0.6	1.12	0.81	0.95	0.907143
hsa-miR-92a-3p	MIMAT0000092	0.49	0.5	0.4	2.77	0.47	0.99	0.69	0.901429
hsa-miR-5001-5p	MIMAT0021021	0.9	0.88	0.62	0.76	0.85	0.85	1.4	0.894286
hsa-miR-498	MIMAT0002824	0.82	0.98	1.11	0.77	0.75	0.68	1.11	0.888571
hsa-miR-6756-5p	MIMAT0027412	0.97	0.99	0.92	0.81	0.97	0.59	0.97	0.888571
hsa-miR-6893-3p	MIMAT0027687	1.11	0.98	0.95	0.74	0.83	0.71	0.83	0.878571
hsa-miR-4484	MIMAT0019018	0.83	0.77	1.8	0.49	0.89	0.76	0.59	0.875714
hsa-miR-7154-5p	MIMAT0028218	0.88	0.87	0.63	0.87	0.99	0.87	1.01	0.874286
hsa-miR-3944-5p	MIMAT0019231	0.91	0.88	0.46	1	0.85	0.87	1.14	0.872857
hsa-miR-6735-5p	MIMAT0027371	0.98	0.78	0.77	0.97	0.75	1.01	0.85	0.872857
hsa-miR-3940-5p	MIMAT0019229	0.57	1.04	1.19	0.87	1.01	0.63	0.79	0.871429
hsa-miR-548a-3p	MIMAT0003251	0.85	1.03	1.03	0.34	1.09	0.9	0.85	0.87
hsa-miR-6743-5p	MIMAT0027387	0.66	0.82	1.07	0.87	0.77	1.07	0.82	0.868571
hsa-miR-6836-3p	MIMAT0027575	0.89	0.73	0.81	0.9	1.15	0.79	0.77	0.862857
hsa-miR-7114-3p	MIMAT0028126	0.76	0.73	0.77	1.07	0.98	1.01	0.72	0.862857
hsa-miR-4749-3p	MIMAT0019886	0.76	0.58	0.86	0.99	0.85	1.01	0.96	0.858571
hsa-miR-4720-5p	MIMAT0019833	0.82	1.16	1.27	0.73	0.59	0.6	0.82	0.855714
hsa-miR-6750-3p	MIMAT0027401	0.66	1.27	0.72	0.73	0.45	0.89	1.25	0.852857
hsa-miR-3141	MIMAT0015010	1.07	0.4	0.59	1.31	0.71	0.59	1.29	0.851429
hsa-miR-1224-3p	MIMAT0005459	0.91	1.09	0.74	0.66	0.87	0.83	0.83	0.847143
hsa-miR-6779-5p	MIMAT0027458	0.75	0.61	0.87	0.78	1.3	0.75	0.87	0.847143
hsa-miR-6850-5p	MIMAT0027600	0.9	0.71	1.02	0.87	0.87	0.6	0.95	0.845714
hsa-miR-4707-3p	MIMAT0019808	0.56	0.87	1.01	0.74	0.99	0.87	0.87	0.844286
hsa-miR-4722-3p	MIMAT0019837	0.65	0.88	1.09	0.6	1.14	0.86	0.69	0.844286
hsa-miR-450b-5p	MIMAT0004909	0.7	0.82	1.31	0.64	0.85	0.82	0.72	0.837143
hsa-miR-6865-5p	MIMAT0027630	0.68	0.51	0.59	0.87	0.87	1.19	1.13	0.834286
hsa-miR-6786-5p	MIMAT0027472	0.81	0.88	1.55	0.77	0.62	0.5	0.71	0.834286
hsa-miR-602	MIMAT0003270	0.66	1.14	0.87	0.96	0.64	0.7	0.87	0.834286
hsa-miR-4687-5p	MIMAT0019774	0.82	0.72	0.97	0.95	0.82	0.82	0.72	0.831429
hsa-miR-6778-3p	MIMAT0027457	0.5	0.61	0.84	1.25	0.82	0.98	0.82	0.831429
hsa-miR-1181	MIMAT0005826	0.82	0.88	0.82	0.7	0.95	0.82	0.82	0.83
hsa-miR-6763-3p	MIMAT0027427	0.82	0.82	0.82	0.69	0.95	0.87	0.83	0.828571
hsa-miR-1260b	MIMAT0015041	1.18	0.74	0.87	0.87	0.63	0.88	0.63	0.828571
hsa-miR-6782-5p	MIMAT0027464	1.07	0.94	0.55	1.01	0.8	0.65	0.77	0.827143
hsa-miR-5004-5p	MIMAT0021027	0.75	1.16	0.9	0.75	0.59	0.73	0.86	0.82
hsa-miR-6816-5p	MIMAT0027532	0.75	0.75	1.4	0.74	1.15	0.34	0.61	0.82
hsa-miR-1281	MIMAT0005939	0.66	0.56	1.17	0.83	1	0.96	0.55	0.818571
hsa-miR-1275	MIMAT0005929	0.71	1.21	0.9	0.46	0.59	0.9	0.95	0.817143
hsa-miR-106b-5p	MIMAT0000680	0.82	0.82	0.97	0.81	1.08	0.61	0.59	0.814286
hsa-miR-6862-3p	MIMAT0027626	0.87	0.8	1.08	0.86	0.78	0.65	0.65	0.812857
hsa-miR-1307-3p	MIMAT0005951	0.61	1.13	0.74	0.74	0.74	0.87	0.85	0.811429
hsa-miR-6763-5p	MIMAT0027426	0.6	1.17	0.6	0.85	0.6	0.73	1.12	0.81
hsa-miR-1249	MIMAT0005901	1.14	0.77	0.74	0.86	0.71	0.86	0.59	0.81
hsa-miR-1266-3p	MIMAT0026742	1.01	0.53	1.04	0.75	0.53	0.85	0.95	0.808571
hsa-miR-6787-5p	MIMAT0027474	1.15	0.86	0.87	0.27	0.76	0.87	0.87	0.807143
hsa-miR-3646	MIMAT0018065	0.66	1.16	0.74	1	0.72	0.63	0.74	0.807143
hsa-miR-3202	MIMAT0015089	0.57	0.89	0.99	0.74	0.71	1	0.74	0.805714
hsa-miR-4647	MIMAT0019709	0.85	0.82	0.82	0.81	0.95	0.7	0.69	0.805714
hsa-miR-6511b-3p	MIMAT0025848	0.87	0.45	0.83	0.9	0.81	0.91	0.87	0.805714
hsa-miR-9-3p	MIMAT0000442	0.84	0.75	1.04	1.01	0.71	0.59	0.7	0.805714
hsa-miR-1825	MIMAT0006765	0.78	0.69	0.95	0.95	0.79	0.92	0.55	0.804286
hsa-miR-4429	MIMAT0018944	0.48	0.71	0.87	1.15	0.69	0.73	0.99	0.802857
hsa-miR-4763-3p	MIMAT0019913	0.91	0.55	1	1	1	0.46	0.7	0.802857
hsa-miR-4433b-3p	MIMAT0030414	0.75	1.25	0.82	0.53	0.81	1	0.43	0.798571
hsa-miR-210-5p	MIMAT0026475	1.55	0.74	0.74	0.28	0.71	0.87	0.69	0.797143
hsa-miR-3663-3p	MIMAT0018085	0.87	0.74	0.74	0.74	1	0.74	0.74	0.795714
hsa-miR-6858-5p	MIMAT0027616	0.5	0.87	0.87	0.93	0.59	0.66	1.15	0.795714
hsa-miR-6752-5p	MIMAT0027404	1.26	0.76	0.63	0.44	0.84	0.7	0.94	0.795714
hsa-miR-138-1-3p	MIMAT0004607	0.66	0.69	1.08	0.44	1.21	0.67	0.82	0.795714
hsa-miR-641	MIMAT0003311	0.55	1.03	0.86	0.72	0.72	0.99	0.69	0.794286
hsa-miR-1227-5p	MIMAT0022941	0.6	0.81	0.94	1	0.59	0.8	0.82	0.794286
hsa-miR-296-5p	MIMAT0000690	0.75	0.75	0.84	0.87	0.88	0.72	0.75	0.794286
hsa-miR-2116-3p	MIMAT0011161	1.01	0.74	0.74	0.74	0.92	0.59	0.8	0.791429
hsa-miR-4649-5p	MIMAT0019711	0.88	0.97	0.69	0.87	0.71	0.74	0.68	0.791429
hsa-miR-4446-5p	MIMAT0019233	1.01	0.74	0.75	0.65	0.68	0.96	0.74	0.79
hsa-miR-3150b-5p	MIMAT0019226	0.74	0.88	0.74	0.74	0.74	0.74	0.94	0.788571
hsa-miR-4787-3p	MIMAT0019957	0.87	0.66	0.88	0.62	0.77	0.86	0.86	0.788571
hsa-miR-221-5p	MIMAT0004568	0.75	0.37	0.89	1.24	0.75	0.71	0.8	0.787143
hsa-miR-6789-5p	MIMAT0027478	0.53	0.5	1.16	0.74	0.74	1.01	0.82	0.785714
hsa-miR-4749-5p	MIMAT0019885	0.74	0.79	0.87	0.51	0.97	0.5	1.11	0.784286
hsa-miR-4498	MIMAT0019033	0.78	0.61	1.09	0.73	0.59	0.72	0.97	0.784286
hsa-miR-1180-5p	MIMAT0026735	0.78	0.71	0.77	1.08	0.47	0.63	1.05	0.784286
hsa-miR-6835-5p	MIMAT0027570	0.74	0.61	0.74	0.99	0.85	0.73	0.82	0.782857
hsa-miR-4655-5p	MIMAT0019721	1.16	0.66	0.74	1.06	0.46	0.66	0.74	0.782857
hsa-miR-371b-3p	MIMAT0019893	1.01	0.49	0.63	0.74	0.74	1.11	0.74	0.78
hsa-miR-6790-3p	MIMAT0027481	0.96	0.67	0.67	1.07	0.67	0.75	0.67	0.78
hsa-miR-3669	MIMAT0018092	0.8	0.84	1.01	0.74	0.57	0.7	0.8	0.78
hsa-miR-6500-3p	MIMAT0025455	0.36	0.36	0.72	1.13	0.83	1.08	0.97	0.778571
hsa-miR-129-1-3p	MIMAT0004548	0.69	0.61	0.64	1.24	0.68	0.89	0.69	0.777143
hsa-miR-4271	MIMAT0016901	1.01	0.8	0.87	0.55	0.38	1.22	0.59	0.774286
hsa-miR-4281	MIMAT0016907	0.68	1.33	0.86	0.58	0.85	0.46	0.66	0.774286
hsa-miR-4728-5p	MIMAT0019849	0.58	0.5	0.8	1.06	0.78	0.69	1.01	0.774286
hsa-miR-6791-5p	MIMAT0027482	0.74	0.48	0.87	0.73	1.02	0.86	0.69	0.77
hsa-miR-367-5p	MIMAT0004686	0.75	1.01	0.74	0.74	0.58	0.73	0.82	0.767143
hsa-miR-663a	MIMAT0003326	0.74	0.51	1.18	0.74	0.74	0.74	0.72	0.767143
hsa-miR-211-5p	MIMAT0000268	0.73	0.82	0.69	0.76	0.75	0.83	0.79	0.767143
hsa-miR-4687-3p	MIMAT0019775	0.57	0.89	1.01	0.56	1.37	0.39	0.57	0.765714
hsa-miR-6730-3p	MIMAT0027362	0.71	0.45	0.74	0.87	0.71	0.7	1.18	0.765714
hsa-miR-324-5p	MIMAT0000761	1.37	0.72	0.84	0.47	0.69	0.69	0.57	0.764286
hsa-miR-3945	MIMAT0018361	0.63	0.75	0.74	0.74	0.96	0.78	0.74	0.762857
hsa-miR-532-3p	MIMAT0004780	0.78	0.73	0.73	0.73	0.71	0.72	0.94	0.762857
hsa-miR-561-3p	MIMAT0003225	0.89	0.7	0.69	0.79	0.59	0.79	0.89	0.762857
hsa-miR-4761-5p	MIMAT0019908	0.73	0.74	0.74	0.74	0.82	0.74	0.82	0.761429
hsa-miR-6085	MIMAT0023710	0.87	0.88	0.7	0.6	0.57	1.03	0.68	0.761429
hsa-miR-6840-5p	MIMAT0027582	0.75	0.58	0.91	0.84	0.56	0.77	0.91	0.76
hsa-miR-328-5p	MIMAT0026486	0.7	0.54	0.7	0.93	1.19	0.57	0.69	0.76
hsa-miR-6766-3p	MIMAT0027433	0.75	1.16	0.75	0.62	0.59	0.88	0.57	0.76
hsa-miR-3679-3p	MIMAT0018105	0.68	0.73	0.74	0.87	0.74	0.72	0.84	0.76
hsa-miR-4669	MIMAT0019749	0.89	0.5	0.96	0.77	0.47	0.62	1.11	0.76
hsa-miR-486-5p	MIMAT0002177	0.66	0.66	0.64	1.6	0.52	0.76	0.47	0.758571
hsa-miR-4433b-5p	MIMAT0030413	0.74	0.5	0.74	0.74	0.73	1.02	0.84	0.758571
hsa-miR-3667-5p	MIMAT0018089	0.74	0.88	0.74	0.65	0.73	0.74	0.82	0.757143
hsa-miR-551b-5p	MIMAT0004794	0.6	0.74	0.46	0.9	1.35	0.68	0.57	0.757143
hsa-miR-548x-3p	MIMAT0015081	0.57	2.03	0.66	0.38	0.6	0.62	0.44	0.757143
hsa-miR-1343-5p	MIMAT0027038	0.58	0.69	0.71	0.77	0.69	1.13	0.69	0.751429
hsa-miR-548ax	MIMAT0022474	0.69	0.56	0.87	0.74	0.72	0.99	0.69	0.751429
hsa-miR-4700-3p	MIMAT0019797	0.87	0.74	0.75	0.74	0.59	0.74	0.83	0.751429
hsa-miR-4299	MIMAT0016851	1.28	0.48	0.97	0.56	0.48	0.73	0.76	0.751429
hsa-miR-3135b	MIMAT0018985	0.75	0.56	0.65	0.65	0.5	0.95	1.19	0.75
hsa-miR-568	MIMAT0003232	0.68	0.6	0.63	0.73	0.73	0.72	1.16	0.75
hsa-miR-885-3p	MIMAT0004948	0.85	0.5	0.75	1.02	0.69	0.75	0.69	0.75
hsa-miR-6803-3p	MIMAT0027507	0.68	0.7	0.71	0.98	0.9	0.58	0.7	0.75
hsa-miR-4690-5p	MIMAT0019779	0.87	0.71	1.09	0.48	0.56	0.62	0.91	0.748571
hsa-miR-6812-5p	MIMAT0027524	0.73	0.86	0.99	0.59	0.61	0.73	0.73	0.748571
hsa-miR-548a-5p	MIMAT0004803	0.66	0.69	0.68	0.69	1.16	0.59	0.77	0.748571
hsa-miR-6785-3p	MIMAT0027471	0.86	0.43	0.78	0.98	0.7	0.96	0.53	0.748571
hsa-miR-1262	MIMAT0005914	0.61	0.76	0.7	0.76	0.74	0.87	0.8	0.748571
hsa-miR-4423-3p	MIMAT0018936	0.83	0.61	0.75	0.75	0.75	0.62	0.93	0.748571
hsa-miR-6777-5p	MIMAT0027454	0.79	0.73	0.71	0.6	0.73	0.73	0.94	0.747143
hsa-miR-150-5p	MIMAT0000451	0.75	0.84	0.59	0.71	0.71	0.71	0.92	0.747143
hsa-miR-1298-3p	MIMAT0026641	0.77	0.91	0.74	0.75	0.75	0.84	0.47	0.747143
hsa-miR-6848-5p	MIMAT0027596	0.47	0.72	0.87	0.87	0.91	0.69	0.69	0.745714
hsa-miR-3131	MIMAT0014996	0.75	0.5	0.75	0.95	0.58	0.69	0.99	0.744286
hsa-miR-4518	MIMAT0019055	0.81	0.62	1.17	0.49	0.86	0.61	0.65	0.744286
hsa-miR-7977	MIMAT0031180	0.72	0.51	0.88	0.67	0.61	1.1	0.72	0.744286
hsa-miR-3619-5p	MIMAT0017999	0.77	0.68	0.85	0.81	0.81	0.59	0.69	0.742857
hsa-miR-6798-3p	MIMAT0027497	0.71	0.61	0.44	0.87	0.71	0.74	1.12	0.742857
hsa-miR-664b-3p	MIMAT0022272	0.75	0.82	0.74	0.48	0.82	0.75	0.84	0.742857
hsa-miR-6771-3p	MIMAT0027443	0.74	1.02	0.75	0.77	0.59	0.74	0.59	0.742857
hsa-miR-3938	MIMAT0018353	0.68	0.47	0.6	1.14	0.85	0.73	0.73	0.742857
hsa-miR-197-3p	MIMAT0000227	0.75	0.75	0.6	0.97	0.7	0.63	0.79	0.741429
hsa-miR-3162-5p	MIMAT0015036	0.72	0.74	0.62	0.49	0.87	0.97	0.78	0.741429
hsa-miR-4739	MIMAT0019868	0.59	0.64	0.88	1.01	0.73	0.73	0.61	0.741429
hsa-miR-320c	MIMAT0005793	0.57	0.76	0.59	0.67	0.68	1.14	0.75	0.737143
hsa-miR-1306-5p	MIMAT0022726	0.86	0.47	0.6	0.73	0.85	0.82	0.82	0.735714
hsa-miR-8059	MIMAT0030986	0.78	0.7	0.68	0.54	0.68	0.68	1.09	0.735714
hsa-miR-365a-5p	MIMAT0009199	0.74	0.59	0.87	0.74	0.7	0.74	0.77	0.735714
hsa-miR-4724-5p	MIMAT0019841	0.69	0.68	0.74	1	0.72	0.69	0.63	0.735714
hsa-miR-4640-3p	MIMAT0019700	0.75	0.71	0.5	0.65	1.23	0.73	0.57	0.734286
hsa-miR-186-3p	MIMAT0004612	1.07	0.41	0.59	0.59	0.86	0.47	1.15	0.734286
hsa-miR-200b-5p	MIMAT0004571	0.56	1.31	0.57	0.6	0.57	0.6	0.92	0.732857
hsa-miR-203b-3p	MIMAT0019814	0.86	0.72	0.71	0.72	0.71	0.7	0.7	0.731429
hsa-miR-3152-3p	MIMAT0015025	0.6	0.59	0.75	1.08	0.71	0.68	0.71	0.731429
hsa-miR-6765-5p	MIMAT0027430	0.64	0.72	0.97	0.61	0.8	0.69	0.69	0.731429
hsa-miR-5006-5p	MIMAT0021033	0.69	0.56	0.69	1.07	0.47	0.84	0.79	0.73
hsa-miR-6805-5p	MIMAT0027510	0.57	0.31	1.04	1.15	0.67	0.68	0.68	0.728571
hsa-miR-5010-5p	MIMAT0021043	0.57	0.53	0.57	1.11	0.57	0.99	0.75	0.727143
hsa-miR-718	MIMAT0012735	0.54	0.55	1.01	0.73	0.99	0.73	0.53	0.725714
hsa-miR-3928-5p	MIMAT0027037	0.88	0.53	0.71	0.91	0.59	0.65	0.81	0.725714
hsa-miR-324-3p	MIMAT0000762	0.75	0.5	0.75	0.75	0.88	0.75	0.7	0.725714
hsa-miR-548aj-3p	MIMAT0018990	0.92	0.63	0.6	0.85	1	0.49	0.59	0.725714
hsa-miR-5000-5p	MIMAT0021019	0.47	0.82	1.15	0.03	0.83	1.01	0.77	0.725714
hsa-miR-3179	MIMAT0015056	0.84	0.74	0.71	0.71	0.71	0.71	0.66	0.725714
hsa-miR-4422	MIMAT0018935	0.74	0.74	0.74	0.73	0.79	0.59	0.74	0.724286
hsa-miR-6834-3p	MIMAT0027569	1.01	0.58	0.75	0.58	0.75	0.55	0.85	0.724286
hsa-miR-4785	MIMAT0019949	0.72	0.73	0.74	0.72	0.72	0.72	0.72	0.724286
hsa-miR-4436b-3p	MIMAT0019941	0.74	0.88	0.74	0.53	0.74	0.74	0.69	0.722857
hsa-miR-5197-3p	MIMAT0021131	0.68	0.49	0.49	0.98	0.85	0.87	0.7	0.722857
hsa-miR-2278	MIMAT0011778	0.73	0.74	0.74	0.67	0.71	0.73	0.73	0.721429
hsa-miR-3925-3p	MIMAT0019228	1.07	0.44	0.67	0.92	0.65	0.65	0.65	0.721429
hsa-miR-6755-5p	MIMAT0027410	0.87	0.61	0.61	0.99	0.61	0.51	0.85	0.721429
hsa-miR-7108-3p	MIMAT0028114	0.72	0.61	0.74	0.53	0.87	0.74	0.83	0.72
hsa-miR-5011-5p	MIMAT0021045	0.94	0.58	0.72	0.87	0.51	0.67	0.75	0.72
hsa-miR-4433-3p	MIMAT0018949	0.65	1.09	0.27	0.56	0.97	0.73	0.77	0.72
hsa-miR-128-3p	MIMAT0000424	0.47	0.88	0.74	0.59	1.14	0.47	0.74	0.718571
hsa-miR-6749-3p	MIMAT0027399	0.66	0.78	0.51	0.77	0.62	0.63	1.06	0.718571
hsa-miR-3185	MIMAT0015065	0.75	0.75	1.01	0.74	0.61	0.76	0.4	0.717143
hsa-miR-4774-3p	MIMAT0019930	0.52	0.88	0.48	0.73	0.62	0.86	0.92	0.715714
hsa-miR-564	MIMAT0003228	0.6	0.59	0.43	0.93	0.91	0.73	0.82	0.715714
hsa-miR-584-3p	MIMAT0022708	0.91	0.68	0.68	0.49	0.71	0.71	0.83	0.715714
hsa-miR-3973	MIMAT0019358	0.75	0.59	0.86	0.49	0.77	0.58	0.97	0.715714
hsa-miR-6069	MIMAT0023694	0.72	0.71	0.7	0.65	0.98	0.71	0.53	0.714286
hsa-miR-661	MIMAT0003324	1.16	0.67	0.74	0.41	0.87	0.46	0.69	0.714286
hsa-miR-3978	MIMAT0019363	0.98	0.72	0.72	0.72	0.47	0.59	0.8	0.714286
hsa-miR-6796-5p	MIMAT0027492	0.7	1.15	0.7	0.7	0.57	0.48	0.69	0.712857
hsa-miR-3117-3p	MIMAT0014979	0.9	0.63	0.42	0.59	1.14	0.87	0.44	0.712857
hsa-miR-4274	MIMAT0016906	0.57	0.5	0.85	0.84	0.69	0.95	0.59	0.712857
hsa-miR-4477a	MIMAT0019004	0.57	0.93	0.59	0.87	0.74	0.69	0.59	0.711429
hsa-miR-652-5p	MIMAT0022709	0.75	0.54	0.73	0.72	0.67	0.73	0.84	0.711429
hsa-miR-466	MIMAT0015002	0.57	0.74	0.74	0.84	0.62	0.78	0.69	0.711429
hsa-miR-3126-3p	MIMAT0015377	0.75	0.66	0.81	0.66	0.78	0.56	0.75	0.71
hsa-miR-548ak	MIMAT0019013	0.63	1	0.74	0.65	0.74	0.74	0.47	0.71
hsa-miR-4701-3p	MIMAT0019799	0.93	1.02	0.65	0.54	0.62	0.62	0.59	0.71
hsa-miR-1226-5p	MIMAT0005576	0.59	0.75	0.9	0.75	0.75	0.75	0.47	0.708571
hsa-miR-222-5p	MIMAT0004569	0.73	0.6	0.73	0.56	0.5	0.73	1.11	0.708571
hsa-miR-4424	MIMAT0018939	0.57	0.5	0.69	0.84	0.69	0.82	0.85	0.708571
hsa-miR-548ab	MIMAT0018928	0.57	1	0.72	0.71	0.71	0.65	0.59	0.707143
hsa-miR-4799-5p	MIMAT0019976	0.66	0.74	0.56	1.03	0.64	0.66	0.66	0.707143
hsa-miR-6894-5p	MIMAT0027688	0.83	0.71	0.6	0.59	0.71	1.08	0.43	0.707143
hsa-miR-4659a-3p	MIMAT0019727	0.6	0.65	0.93	0.74	0.65	0.87	0.51	0.707143
hsa-miR-7111-3p	MIMAT0028120	0.49	0.8	0.93	0.65	0.77	0.65	0.65	0.705714
hsa-miR-6780a-5p	MIMAT0027460	0.98	0.61	0.7	0.49	0.56	0.7	0.9	0.705714
hsa-miR-320a	MIMAT0000510	0.57	0.29	0.74	1.6	0.59	0.56	0.59	0.705714
hsa-miR-4741	MIMAT0019871	0.72	0.73	0.72	0.72	0.71	0.61	0.72	0.704286
hsa-miR-4434	MIMAT0018950	0.72	0.6	0.74	0.87	0.71	0.6	0.69	0.704286
hsa-miR-4657	MIMAT0019724	0.8	0.88	0.89	0.63	0.35	0.53	0.85	0.704286
hsa-miR-3173-3p	MIMAT0015048	0.85	0.72	0.7	0.72	0.55	0.7	0.69	0.704286
hsa-miR-6127	MIMAT0024610	0.89	0.68	0.97	0.76	0.49	0.37	0.77	0.704286
hsa-miR-5692b	MIMAT0022497	0.93	0.62	0.6	0.85	0.65	0.65	0.63	0.704286
hsa-miR-619-5p	MIMAT0026622	0.79	0.67	1.01	0.55	0.65	0.76	0.49	0.702857
hsa-miR-6797-3p	MIMAT0027495	0.7	0.74	0.74	0.74	0.74	0.52	0.74	0.702857
hsa-miR-6507-5p	MIMAT0025470	0.57	0.84	0.68	1.13	0.67	0.44	0.57	0.7
hsa-miR-4284	MIMAT0016915	0.99	0.36	0.72	0.71	0.71	0.59	0.82	0.7
hsa-miR-4286	MIMAT0016916	1.08	0.61	0.6	0.97	0.71	0.49	0.44	0.7
hsa-miR-191-5p	MIMAT0000440	0.66	0.67	1.11	0.67	0.76	0.47	0.56	0.7
hsa-miR-548ae	MIMAT0018954	0.75	0.88	0.71	0.47	0.71	0.56	0.82	0.7
hsa-miR-548u	MIMAT0015013	0.56	0.76	1	0.49	0.46	0.56	1.06	0.698571
hsa-miR-4446-3p	MIMAT0018965	0.57	0.74	0.51	0.8	0.85	0.59	0.83	0.698571
hsa-miR-6758-3p	MIMAT0027417	0.74	0.81	0.38	0.38	1.27	0.47	0.84	0.698571
hsa-miR-150-3p	MIMAT0004610	0.57	0.84	0.6	0.55	0.92	0.61	0.8	0.698571
hsa-miR-3689f	MIMAT0019010	0.65	0.78	0.64	0.9	0.65	0.55	0.72	0.698571
hsa-miR-4311	MIMAT0016863	0.97	1.13	0.51	0.38	0.7	0.51	0.69	0.698571
hsa-miR-608	MIMAT0003276	0.63	0.79	0.65	0.51	0.77	0.65	0.88	0.697143
hsa-miR-3126-5p	MIMAT0014989	0.74	0.36	1	0.73	0.43	0.87	0.75	0.697143
hsa-miR-7515	MIMAT0029310	0.61	0.61	0.88	0.88	0.75	0.61	0.54	0.697143
hsa-miR-452-3p	MIMAT0001636	0.65	0.61	0.55	1	0.59	0.65	0.82	0.695714
hsa-miR-3139	MIMAT0015007	0.62	0.47	0.72	0.83	0.71	0.73	0.79	0.695714
hsa-miR-6769a-5p	MIMAT0027438	0.94	0.69	0.67	0.56	0.76	0.56	0.69	0.695714
hsa-miR-2276-3p	MIMAT0011775	0.48	0.74	0.75	0.73	0.73	0.84	0.59	0.694286
hsa-miR-6892-5p	MIMAT0027684	0.38	0.88	0.63	0.9	0.62	0.63	0.82	0.694286
hsa-miR-620	MIMAT0003289	0.73	0.64	0.73	0.65	0.85	0.43	0.83	0.694286
hsa-miR-4778-5p	MIMAT0019936	0.54	0.79	0.65	0.54	0.87	0.87	0.6	0.694286
hsa-miR-488-5p	MIMAT0002804	0.66	0.67	0.81	0.8	0.57	0.67	0.67	0.692857
hsa-miR-4497	MIMAT0019032	0.77	0.35	1.2	0.39	0.56	0.76	0.82	0.692857
hsa-miR-198	MIMAT0000228	0.67	0.59	0.69	0.69	0.79	0.73	0.69	0.692857
hsa-miR-1224-5p	MIMAT0005458	0.75	0.51	0.77	0.75	0.75	0.59	0.73	0.692857
hsa-miR-3529-3p	MIMAT0022741	0.75	0.76	0.53	0.63	0.73	0.73	0.72	0.692857
hsa-miR-369-3p	MIMAT0000721	0.81	0.63	0.77	0.64	0.79	0.59	0.61	0.691429
hsa-miR-6506-5p	MIMAT0025468	0.74	1.02	0.59	1.08	0.28	0.66	0.47	0.691429
hsa-miR-3138	MIMAT0015006	0.66	0.66	0.73	0.66	0.83	0.79	0.51	0.691429
hsa-miR-1470	MIMAT0007348	0.65	0.5	0.73	0.6	0.79	0.75	0.82	0.691429
hsa-miR-610	MIMAT0003278	0.59	1.11	0.8	0.49	0.78	0.47	0.59	0.69
hsa-miR-376c-3p	MIMAT0000720	0.69	0.88	0.37	0.82	0.69	0.69	0.69	0.69
hsa-miR-6756-3p	MIMAT0027413	0.82	0.69	0.55	0.82	0.8	0.68	0.47	0.69
hsa-miR-548e-3p	MIMAT0005874	0.64	0.78	0.77	0.8	0.59	0.55	0.69	0.688571
hsa-miR-1253	MIMAT0005904	0.78	0.71	0.7	0.6	0.71	0.73	0.59	0.688571
hsa-miR-6509-5p	MIMAT0025474	0.9	0.79	0.53	0.65	0.75	0.55	0.65	0.688571
hsa-miR-23b-5p	MIMAT0004587	0.65	0.66	0.75	0.84	0.66	0.79	0.47	0.688571
hsa-miR-874-3p	MIMAT0004911	0.74	0.76	0.82	0.54	0.47	0.95	0.53	0.687143
hsa-miR-31-5p	MIMAT0000089	0.93	0.79	0.74	0.59	0.5	0.69	0.57	0.687143
hsa-miR-616-5p	MIMAT0003284	0.33	0.68	0.96	0.6	0.88	0.68	0.68	0.687143
hsa-miR-6740-5p	MIMAT0027381	0.57	0.5	0.96	0.72	0.83	0.85	0.38	0.687143
hsa-miR-6741-5p	MIMAT0027383	1.01	0.76	0.76	0.65	0.57	0.46	0.6	0.687143
hsa-miR-6801-3p	MIMAT0027503	0.75	0.65	0.61	0.74	0.62	0.74	0.69	0.685714
hsa-miR-3661	MIMAT0018082	0.72	0.5	0.49	0.67	0.65	0.8	0.97	0.685714
hsa-miR-4428	MIMAT0018943	0.54	0.61	0.61	0.99	0.47	0.74	0.84	0.685714
hsa-miR-6829-5p	MIMAT0027558	0.67	0.5	0.44	0.59	0.85	0.82	0.92	0.684286
hsa-miR-6776-3p	MIMAT0027453	1.01	0.59	0.87	0.59	0.59	0.6	0.54	0.684286
hsa-miR-6891-3p	MIMAT0027683	0.75	0.56	0.53	0.69	0.71	0.57	0.97	0.682857
hsa-miR-192-5p	MIMAT0000222	0.59	0.43	0.87	0.79	0.64	0.87	0.59	0.682857
hsa-miR-4324	MIMAT0016876	0.63	0.56	0.67	0.77	0.78	0.65	0.72	0.682857
hsa-miR-7109-3p	MIMAT0028116	1.16	0.61	0.66	0.61	0.76	0.54	0.44	0.682857
hsa-miR-1229-3p	MIMAT0005584	0.81	0.36	0.86	0.74	0.67	0.74	0.6	0.682857
hsa-miR-206	MIMAT0000462	0.59	0.79	0.63	0.71	0.59	0.73	0.74	0.682857
hsa-miR-4710	MIMAT0019815	0.57	0.68	0.65	0.91	0.65	0.55	0.77	0.682857
hsa-miR-371b-5p	MIMAT0019892	0.7	0.69	1.11	0.6	0.47	0.55	0.65	0.681429
hsa-miR-3190-3p	MIMAT0022839	0.49	0.4	1.1	0.59	0.54	0.99	0.66	0.681429
hsa-miR-3622a-5p	MIMAT0018003	0.71	0.7	0.71	0.7	0.47	0.7	0.78	0.681429
hsa-miR-4793-5p	MIMAT0019965	0.54	0.77	0.6	0.6	0.6	0.59	1.07	0.681429
hsa-miR-19a-3p	MIMAT0000073	0.73	0.65	0.79	0.49	0.58	0.65	0.88	0.681429
hsa-miR-4753-5p	MIMAT0019890	0.73	0.57	0.49	0.6	0.83	0.73	0.82	0.681429
hsa-miR-5008-3p	MIMAT0021040	0.74	0.69	0.75	0.6	0.57	0.73	0.69	0.681429
hsa-miR-4732-5p	MIMAT0019855	0.52	0.61	0.73	0.64	0.63	0.86	0.78	0.681429
hsa-miR-1260a	MIMAT0005911	0.79	0.61	0.65	0.54	1.01	0.65	0.52	0.681429
hsa-miR-143-5p	MIMAT0004599	0.66	0.88	0.65	0.65	0.65	0.53	0.74	0.68
hsa-miR-7161-5p	MIMAT0028232	0.2	0.6	0.69	0.87	0.73	0.66	1.01	0.68
hsa-miR-1233-5p	MIMAT0022943	0.42	0.8	0.6	0.82	0.82	0.65	0.65	0.68
hsa-miR-361-3p	MIMAT0004682	0.47	0.69	0.79	0.69	0.53	0.79	0.8	0.68
hsa-miR-1273g-3p	MIMAT0022742	0.75	0.66	0.62	0.47	0.78	0.65	0.82	0.678571
hsa-miR-6826-5p	MIMAT0027552	0.33	0.73	0.73	0.87	0.78	0.73	0.58	0.678571
hsa-miR-3187-3p	MIMAT0015069	0.7	0.65	0.85	0.55	0.65	0.69	0.65	0.677143
hsa-miR-1268b	MIMAT0018925	0.66	0.61	0.79	0.66	0.79	0.54	0.69	0.677143
hsa-miR-330-3p	MIMAT0000751	0.48	0.73	0.7	0.72	0.7	0.59	0.82	0.677143
hsa-miR-378b	MIMAT0014999	0.73	0.6	0.6	0.97	0.6	0.9	0.34	0.677143
hsa-miR-323b-3p	MIMAT0015050	0.74	0.69	0.69	0.69	0.68	0.78	0.47	0.677143
hsa-miR-337-5p	MIMAT0004695	0.69	1.02	0.12	0.69	0.93	0.6	0.69	0.677143
hsa-miR-4646-5p	MIMAT0019707	0.45	0.58	0.69	0.82	0.69	0.81	0.69	0.675714
hsa-miR-1909-3p	MIMAT0007883	0.75	0.51	0.69	0.48	0.84	0.65	0.81	0.675714
hsa-miR-4291	MIMAT0016922	0.68	0.78	0.55	0.6	0.62	0.59	0.91	0.675714
hsa-miR-5100	MIMAT0022259	0.34	0.74	0.6	0.74	0.71	1.01	0.59	0.675714
hsa-miR-6890-3p	MIMAT0027681	0.71	0.38	0.73	0.75	0.7	0.78	0.68	0.675714
hsa-miR-199a-5p	MIMAT0000231	0.69	0.84	0.71	0.69	0.55	0.56	0.69	0.675714
hsa-miR-1258	MIMAT0005909	0.57	0.87	0.65	0.66	0.67	0.65	0.65	0.674286
hsa-miR-24-3p	MIMAT0000080	0.61	0.61	1.02	0.61	0.36	0.82	0.69	0.674286
hsa-miR-7854-3p	MIMAT0030429	0.6	0.61	0.82	0.76	0.7	0.74	0.49	0.674286
hsa-miR-577	MIMAT0003242	0.59	0.7	0.47	0.72	0.85	0.7	0.69	0.674286
hsa-miR-4695-5p	MIMAT0019788	0.48	0.74	0.74	0.74	0.74	0.46	0.82	0.674286
hsa-miR-606	MIMAT0003274	0.62	0.71	0.7	0.72	0.71	0.55	0.71	0.674286
hsa-miR-4313	MIMAT0016865	0.65	0.66	0.65	0.65	0.51	0.63	0.97	0.674286
hsa-miR-6749-5p	MIMAT0027398	0.87	0.72	0.6	0.92	0.65	0.58	0.38	0.674286
hsa-miR-1204	MIMAT0005868	0.66	0.59	0.49	1	0.91	0.59	0.47	0.672857
hsa-miR-6771-5p	MIMAT0027442	0.68	0.5	0.81	1.06	0.7	0.59	0.37	0.672857
hsa-miR-21-3p	MIMAT0004494	0.87	0.5	0.71	0.6	0.71	0.82	0.5	0.672857
hsa-miR-6511a-5p	MIMAT0025478	0.61	0.51	0.6	1.13	0.85	0.54	0.47	0.672857
hsa-miR-517a-3p	MIMAT0002852	0.66	0.61	0.85	0.65	0.65	0.59	0.7	0.672857
hsa-miR-517b-3p	MIMAT0002857	0.66	0.61	0.85	0.65	0.65	0.59	0.7	0.672857
hsa-miR-7113-3p	MIMAT0028124	0.66	0.61	0.73	0.47	0.96	0.73	0.55	0.672857
hsa-miR-548aq-3p	MIMAT0022264	0.47	0.81	0.59	0.72	0.57	0.87	0.68	0.672857
hsa-miR-4770	MIMAT0019924	1.04	0.5	0.49	0.43	0.71	0.94	0.59	0.671429
hsa-miR-374b-5p	MIMAT0004955	0.65	0.79	0.66	0.6	0.54	0.59	0.87	0.671429
hsa-miR-4295	MIMAT0016844	0.47	0.8	0.6	0.93	0.38	0.59	0.93	0.671429
hsa-miR-4697-5p	MIMAT0019791	0.56	0.74	0.6	0.52	0.73	0.86	0.69	0.671429
hsa-miR-6802-5p	MIMAT0027504	0.66	0.64	0.74	0.64	0.71	0.72	0.58	0.67
hsa-miR-766-5p	MIMAT0022714	0.57	0.78	0.92	0.39	0.85	0.59	0.59	0.67
hsa-miR-3167	MIMAT0015042	0.43	0.74	0.74	0.74	0.77	0.64	0.63	0.67
hsa-miR-510-5p	MIMAT0002882	0.65	0.65	0.74	0.77	0.7	0.58	0.6	0.67
hsa-miR-495-5p	MIMAT0022924	0.48	0.66	0.63	0.78	0.71	0.73	0.69	0.668571
hsa-miR-5191	MIMAT0021122	0.43	0.5	0.75	0.82	0.51	0.47	1.2	0.668571
hsa-miR-6858-3p	MIMAT0027617	0.89	0.59	0.5	0.74	0.74	0.62	0.6	0.668571
hsa-miR-502-3p	MIMAT0004775	0.69	0.57	0.77	0.6	0.42	0.98	0.65	0.668571
hsa-miR-6798-5p	MIMAT0027496	1.02	0.61	0.46	0.71	0.44	0.55	0.89	0.668571
hsa-miR-1304-3p	MIMAT0022720	0.62	0.61	0.61	0.74	0.87	0.61	0.61	0.667143
hsa-miR-431-3p	MIMAT0004757	0.6	0.54	0.6	0.6	0.82	0.82	0.69	0.667143
hsa-miR-4288	MIMAT0016918	0.73	0.53	0.49	0.71	0.73	0.86	0.62	0.667143
hsa-miR-548ao-5p	MIMAT0021029	0.27	0.51	0.63	1.03	1.14	0.62	0.47	0.667143
hsa-miR-4662b	MIMAT0019736	0.55	0.68	0.67	0.6	0.54	0.66	0.97	0.667143
hsa-miR-1272	MIMAT0005925	0.48	0.47	0.73	0.73	0.66	0.87	0.73	0.667143
hsa-miR-6820-5p	MIMAT0027540	0.65	0.73	0.92	0.9	0.59	0.37	0.51	0.667143
hsa-miR-2682-3p	MIMAT0013518	0.66	0.61	0.72	0.74	0.5	0.61	0.82	0.665714
hsa-miR-147b	MIMAT0004928	0.57	0.61	0.82	0.69	0.76	0.56	0.65	0.665714
hsa-miR-1587	MIMAT0019077	0.57	0.88	0.51	0.52	0.73	0.73	0.71	0.664286
hsa-miR-6776-5p	MIMAT0027452	0.61	0.65	0.78	0.65	0.62	0.65	0.69	0.664286
hsa-miR-6729-3p	MIMAT0027360	0.66	0.32	0.96	0.75	0.65	0.66	0.65	0.664286
hsa-miR-302c-5p	MIMAT0000716	0.77	0.78	0.72	0.74	0.51	0.52	0.61	0.664286
hsa-miR-1234-3p	MIMAT0005589	0.75	0.86	0.56	0.6	0.32	0.73	0.83	0.664286
hsa-miR-6796-3p	MIMAT0027493	0.66	0.66	0.66	0.56	0.85	0.71	0.55	0.664286
hsa-miR-1255a	MIMAT0005906	0.64	0.88	0.63	0.65	0.51	0.59	0.75	0.664286
hsa-miR-3189-5p	MIMAT0019217	0.75	0.74	0.73	0.6	0.58	0.55	0.69	0.662857
hsa-miR-6722-5p	MIMAT0025853	0.75	0.45	0.44	0.69	0.54	1.08	0.69	0.662857
hsa-miR-182-5p	MIMAT0000259	0.66	0.75	0.45	0.67	0.66	0.66	0.79	0.662857
hsa-miR-3162-3p	MIMAT0019213	0.73	0.5	0.68	0.54	0.73	0.73	0.73	0.662857
hsa-miR-5011-3p	MIMAT0021046	0.6	0.61	0.6	0.86	0.53	0.72	0.72	0.662857
hsa-miR-4437	MIMAT0018953	0.6	0.6	0.6	0.59	0.93	0.81	0.51	0.662857
hsa-miR-6508-5p	MIMAT0025472	0.61	0.61	0.61	0.49	1.16	0.61	0.54	0.661429
hsa-miR-3620-3p	MIMAT0018001	0.64	0.86	0.71	0.62	0.78	0.59	0.43	0.661429
hsa-miR-4745-5p	MIMAT0019878	0.57	0.88	0.65	0.36	0.65	0.65	0.87	0.661429
hsa-miR-6865-3p	MIMAT0027631	0.66	0.38	0.43	0.74	0.91	0.72	0.79	0.661429
hsa-miR-509-5p	MIMAT0004779	0.65	0.69	0.46	0.86	0.65	0.87	0.44	0.66
hsa-miR-4656	MIMAT0019723	0.66	0.75	0.46	0.96	0.47	0.66	0.66	0.66
hsa-miR-499b-3p	MIMAT0019898	0.71	0.49	0.61	0.76	0.59	0.62	0.84	0.66
hsa-miR-4717-3p	MIMAT0019830	0.82	0.66	0.66	0.56	0.66	0.66	0.6	0.66
hsa-miR-6780b-5p	MIMAT0027572	0.65	0.69	0.83	0.74	0.55	0.66	0.5	0.66
hsa-miR-3687	MIMAT0018115	0.8	0.65	0.65	0.71	0.59	0.64	0.58	0.66
hsa-miR-3118	MIMAT0014980	0.53	0.75	0.48	0.49	0.59	1.09	0.69	0.66
hsa-miR-487b-3p	MIMAT0003180	0.61	0.83	0.49	0.65	0.63	0.7	0.7	0.658571
hsa-miR-4528	MIMAT0019067	0.82	0.74	0.6	0.6	0.45	0.64	0.76	0.658571
hsa-miR-563	MIMAT0003227	0.5	0.62	0.71	0.35	0.71	1.01	0.71	0.658571
hsa-miR-1229-5p	MIMAT0022942	0.87	0.68	0.49	0.72	0.51	0.67	0.67	0.658571
hsa-miR-489-3p	MIMAT0002805	1.26	0.37	0.59	0.59	0.83	0.45	0.52	0.658571
hsa-miR-6870-3p	MIMAT0027641	0.6	0.41	0.74	0.56	0.98	0.72	0.6	0.658571
hsa-miR-301a-3p	MIMAT0000688	0.83	0.81	0.58	0.69	0.55	0.56	0.59	0.658571
hsa-miR-6817-3p	MIMAT0027535	0.66	0.91	0.56	0.37	0.8	0.67	0.64	0.658571
hsa-miR-3622a-3p	MIMAT0018004	0.73	0.61	0.46	0.76	0.73	0.73	0.59	0.658571
hsa-miR-3157-5p	MIMAT0015031	0.48	0.61	0.6	0.74	0.6	0.87	0.7	0.657143
hsa-miR-548e-5p	MIMAT0026736	0.68	0.5	0.58	0.87	0.8	0.59	0.57	0.655714
hsa-miR-539-3p	MIMAT0022705	0.65	0.56	0.65	0.66	0.62	0.8	0.65	0.655714
hsa-miR-1245b-5p	MIMAT0019950	0.5	0.84	0.49	0.96	0.48	0.73	0.59	0.655714
hsa-miR-5581-3p	MIMAT0022276	0.62	0.74	0.74	0.74	0.59	0.53	0.63	0.655714
hsa-miR-215-5p	MIMAT0000272	0.7	0.85	0.57	0.58	0.84	0.59	0.46	0.655714
hsa-miR-4442	MIMAT0018960	0.57	0.65	0.64	0.67	0.5	0.91	0.65	0.655714
hsa-miR-2392	MIMAT0019043	0.44	0.72	0.73	0.54	0.71	0.73	0.72	0.655714
hsa-miR-7855-5p	MIMAT0030430	0.65	0.72	0.74	0.47	0.59	0.73	0.69	0.655714
hsa-miR-2054	MIMAT0009979	0.73	0.74	0.65	0.66	0.65	0.55	0.6	0.654286
hsa-miR-671-5p	MIMAT0003880	0.78	0.59	0.81	0.58	0.53	0.59	0.7	0.654286
hsa-miR-548j-3p	MIMAT0026737	0.76	0.62	0.62	0.62	0.6	0.76	0.6	0.654286
hsa-miR-6165	MIMAT0024782	0.61	0.6	0.49	0.63	0.67	0.6	0.98	0.654286
hsa-miR-486-3p	MIMAT0004762	0.5	0.61	0.87	0.29	0.76	0.6	0.95	0.654286
hsa-miR-4459	MIMAT0018981	0.61	0.43	0.6	0.76	0.61	0.73	0.84	0.654286
hsa-miR-3199	MIMAT0015084	0.59	0.6	0.6	0.72	0.59	0.89	0.59	0.654286
hsa-miR-3677-5p	MIMAT0019221	0.97	0.75	0.39	0.59	0.59	0.59	0.7	0.654286
hsa-miR-497-3p	MIMAT0004768	0.66	0.82	0.6	0.74	0.64	0.56	0.55	0.652857
hsa-miR-6736-3p	MIMAT0027374	0.59	0.33	0.59	0.74	0.57	0.46	1.29	0.652857
hsa-miR-3929	MIMAT0018206	0.42	0.5	0.65	0.6	0.85	0.73	0.82	0.652857
hsa-miR-3157-3p	MIMAT0019210	0.57	0.75	0.87	0.36	0.58	0.78	0.66	0.652857
hsa-miR-708-3p	MIMAT0004927	0.64	0.5	0.54	0.77	0.71	0.71	0.7	0.652857
hsa-miR-4463	MIMAT0018987	0.57	0.7	0.81	0.67	0.66	0.48	0.68	0.652857
hsa-miR-6800-3p	MIMAT0027501	0.65	0.56	0.75	0.6	0.72	0.6	0.69	0.652857
hsa-miR-7974	MIMAT0031177	0.61	0.61	0.98	0.28	0.75	0.75	0.59	0.652857
hsa-miR-454-5p	MIMAT0003884	0.46	0.57	1.05	0.56	0.7	0.57	0.66	0.652857
hsa-miR-6716-5p	MIMAT0025844	0.38	0.61	0.49	0.72	0.6	1.15	0.61	0.651429
hsa-miR-6804-3p	MIMAT0027509	0.66	0.73	0.84	0.66	0.59	0.59	0.49	0.651429
hsa-miR-6752-3p	MIMAT0027405	0.66	0.65	0.65	0.74	0.64	0.42	0.8	0.651429
hsa-miR-5587-5p	MIMAT0022289	0.64	0.67	0.74	0.67	0.43	0.75	0.66	0.651429
hsa-miR-7-1-3p	MIMAT0004553	0.75	0.59	0.59	0.81	0.47	0.69	0.66	0.651429
hsa-miR-4667-5p	MIMAT0019743	0.65	0.56	0.77	0.56	0.75	0.51	0.76	0.651429
hsa-miR-4501	MIMAT0019037	0.47	0.38	1.31	0.74	0.59	0.47	0.59	0.65
hsa-miR-517c-3p	MIMAT0002866	0.57	0.53	0.49	0.62	0.98	0.57	0.79	0.65
hsa-miR-6124	MIMAT0024597	0.97	0.62	0.46	0.57	0.74	0.75	0.44	0.65
hsa-miR-1225-3p	MIMAT0005573	0.66	0.5	0.64	0.76	0.66	0.59	0.73	0.648571
hsa-miR-6795-5p	MIMAT0027490	0.56	0.56	1	0.56	0.54	0.68	0.64	0.648571
hsa-miR-890	MIMAT0004912	0.71	0.5	0.72	0.84	0.59	0.59	0.59	0.648571
hsa-miR-4474-3p	MIMAT0019001	0.77	0.84	0.64	0.54	0.77	0.4	0.58	0.648571
hsa-miR-933	MIMAT0004976	0.71	0.65	0.56	0.74	0.38	0.7	0.8	0.648571
hsa-miR-320b	MIMAT0005792	0.37	0.49	0.49	1.32	0.51	0.63	0.73	0.648571
hsa-miR-4253	MIMAT0016882	0.53	0.66	0.66	0.74	0.53	1.04	0.37	0.647143
hsa-miR-6727-3p	MIMAT0027356	1.02	0.61	0.38	0.49	0.71	0.66	0.66	0.647143
hsa-miR-193b-3p	MIMAT0002819	0.47	0.71	0.49	0.6	0.85	0.59	0.82	0.647143
hsa-miR-1324	MIMAT0005956	0.89	0.48	0.55	0.59	0.59	0.73	0.7	0.647143
hsa-miR-758-5p	MIMAT0022929	0.41	0.74	0.74	0.74	0.49	0.59	0.82	0.647143
hsa-miR-1912	MIMAT0007887	0.66	0.74	0.61	0.38	0.88	0.56	0.7	0.647143
hsa-miR-6516-3p	MIMAT0030418	0.66	0.6	0.5	1	0.59	0.59	0.59	0.647143
hsa-miR-1914-5p	MIMAT0007889	0.66	0.66	0.6	0.6	0.7	0.89	0.42	0.647143
hsa-miR-204-3p	MIMAT0022693	0.66	0.66	0.41	1	0.64	0.47	0.69	0.647143
hsa-miR-924	MIMAT0004974	0.66	0.66	0.49	0.66	0.59	0.87	0.59	0.645714
hsa-miR-500b-3p	MIMAT0027032	0.59	0.5	0.74	0.83	0.79	0.67	0.4	0.645714
hsa-miR-6891-5p	MIMAT0027682	0.75	0.58	0.6	0.59	0.84	0.59	0.57	0.645714
hsa-miR-30a-5p	MIMAT0000087	1.01	0.38	0.5	0.74	0.72	0.48	0.68	0.644286
hsa-miR-124-3p	MIMAT0000422	0.66	0.88	0.56	0.57	0.71	0.66	0.47	0.644286
hsa-miR-6511a-3p	MIMAT0025479	0.59	0.86	0.59	0.59	0.59	0.53	0.76	0.644286
hsa-miR-200b-3p	MIMAT0000318	0.75	0.57	0.27	0.52	0.56	0.82	1.02	0.644286
hsa-miR-4665-3p	MIMAT0019740	0.59	0.53	0.75	0.74	0.76	0.75	0.39	0.644286
hsa-miR-492	MIMAT0002812	0.66	0.61	0.49	0.65	0.67	0.65	0.78	0.644286
hsa-miR-6872-3p	MIMAT0027645	0.47	0.98	0.61	0.6	0.5	0.75	0.6	0.644286
hsa-miR-4796-3p	MIMAT0019971	0.66	0.61	0.81	0.48	0.65	0.65	0.65	0.644286
hsa-miR-6780b-3p	MIMAT0027573	0.66	0.66	0.51	0.6	0.71	0.71	0.66	0.644286
hsa-miR-580-3p	MIMAT0003245	0.51	0.61	0.9	0.58	0.69	0.62	0.59	0.642857
hsa-miR-4653-5p	MIMAT0019718	0.59	0.6	0.59	0.6	0.48	1.05	0.59	0.642857
hsa-miR-4649-3p	MIMAT0019712	1	0.73	0.6	0.49	0.63	0.58	0.47	0.642857
hsa-miR-409-3p	MIMAT0001639	0.6	0.69	0.68	0.77	0.61	0.82	0.33	0.642857
hsa-miR-6815-3p	MIMAT0027531	0.61	0.76	0.9	0.7	0.59	0.61	0.33	0.642857
hsa-miR-3658	MIMAT0018078	0.83	0.78	0.8	0.56	0.53	0.67	0.33	0.642857
hsa-miR-450a-2-3p	MIMAT0031074	0.51	0.59	0.85	0.59	0.68	0.59	0.68	0.641429
hsa-miR-6885-5p	MIMAT0027670	0.63	0.61	0.37	0.37	1.08	0.66	0.77	0.641429
hsa-miR-539-5p	MIMAT0003163	0.44	0.92	0.6	0.6	0.6	0.7	0.63	0.641429
hsa-miR-34c-5p	MIMAT0000686	0.65	0.64	0.89	0.71	0.48	0.47	0.65	0.641429
hsa-miR-4471	MIMAT0018998	0.66	0.9	0.54	0.79	0.53	0.6	0.47	0.641429
hsa-miR-3189-3p	MIMAT0015071	1.04	0.39	0.48	0.98	0.65	0.48	0.47	0.641429
hsa-miR-3659	MIMAT0018080	0.31	0.69	0.88	0.84	0.56	0.84	0.36	0.64
hsa-miR-3124-3p	MIMAT0019200	0.75	0.71	0.41	0.63	0.85	0.71	0.42	0.64
hsa-miR-6878-5p	MIMAT0027656	0.32	0.3	0.86	1	0.56	0.73	0.71	0.64
hsa-miR-6819-5p	MIMAT0027538	0.53	0.72	0.71	0.45	0.71	0.71	0.65	0.64
hsa-miR-6790-5p	MIMAT0027480	0.53	1.04	0.36	0.49	0.57	0.85	0.64	0.64
hsa-miR-3156-5p	MIMAT0015030	0.57	0.54	0.7	0.71	0.71	0.57	0.68	0.64
hsa-miR-650	MIMAT0003320	0.77	0.73	0.63	0.57	0.37	0.59	0.82	0.64
hsa-miR-4639-3p	MIMAT0019698	0.6	0.6	0.68	0.6	0.59	0.5	0.91	0.64
hsa-miR-6802-3p	MIMAT0027505	0.47	0.6	0.7	0.62	0.74	0.76	0.59	0.64
hsa-miR-5589-3p	MIMAT0022298	0.61	0.48	0.58	0.69	0.57	0.87	0.68	0.64
hsa-miR-484	MIMAT0002174	0.69	0.63	0.75	0.54	0.26	0.52	1.08	0.638571
hsa-miR-376b-3p	MIMAT0002172	0.77	0.6	0.61	0.51	0.98	0.37	0.63	0.638571
hsa-miR-1284	MIMAT0005941	0.47	0.5	0.6	0.6	0.6	0.73	0.97	0.638571
hsa-miR-3943	MIMAT0018359	0.66	0.63	0.73	0.6	0.54	0.71	0.6	0.638571
hsa-miR-548i	MIMAT0005935	0.73	0.83	0.59	0.45	0.59	0.59	0.69	0.638571
hsa-miR-483-5p	MIMAT0004761	0.7	0.61	0.87	0.65	0.58	0.59	0.47	0.638571
hsa-miR-4756-3p	MIMAT0019900	0.65	0.52	0.74	0.6	0.76	0.65	0.55	0.638571
hsa-miR-1183	MIMAT0005828	0.45	0.59	0.6	0.84	0.57	0.59	0.82	0.637143
hsa-miR-1273e	MIMAT0018079	0.57	0.88	0.74	0.75	0.59	0.47	0.46	0.637143
hsa-miR-622	MIMAT0003291	0.63	0.82	0.69	0.64	0.41	0.47	0.8	0.637143
hsa-miR-1471	MIMAT0007349	0.65	0.68	0.49	0.55	0.65	0.91	0.53	0.637143
hsa-miR-3916	MIMAT0018190	0.66	0.88	0.44	0.93	0.47	0.54	0.54	0.637143
hsa-miR-4509	MIMAT0019046	0.6	0.63	0.63	0.41	0.83	0.85	0.51	0.637143
hsa-miR-219b-5p	MIMAT0019747	0.64	0.3	0.54	0.81	0.52	1.01	0.64	0.637143
hsa-miR-4725-5p	MIMAT0019843	0.53	0.33	0.54	0.54	0.58	1.09	0.85	0.637143
hsa-miR-4505	MIMAT0019041	0.87	0.61	0.75	0.48	0.63	0.61	0.51	0.637143
hsa-miR-548az-3p	MIMAT0025457	0.71	0.61	0.49	0.61	0.82	0.61	0.61	0.637143
hsa-miR-3188	MIMAT0015070	0.61	0.69	0.6	0.47	0.75	0.79	0.54	0.635714
hsa-miR-3192-5p	MIMAT0015076	0.68	0.6	0.6	0.6	0.67	0.38	0.92	0.635714
hsa-miR-302a-3p	MIMAT0000684	0.6	0.86	0.6	0.6	0.59	0.54	0.66	0.635714
hsa-miR-4651	MIMAT0019715	0.57	0.59	0.79	0.91	0.41	0.59	0.59	0.635714
hsa-miR-4752	MIMAT0019889	0.59	0.66	0.8	0.5	0.67	0.64	0.59	0.635714
hsa-miR-4470	MIMAT0018997	0.57	0.88	0.44	0.57	0.85	0.57	0.57	0.635714
hsa-miR-642a-3p	MIMAT0020924	0.99	0.59	0.6	0.59	0.22	0.59	0.87	0.635714
hsa-miR-7110-3p	MIMAT0028118	0.54	0.49	0.65	0.56	0.82	0.65	0.74	0.635714
hsa-miR-148a-5p	MIMAT0004549	0.56	0.85	0.71	0.6	0.43	0.7	0.59	0.634286
hsa-miR-548v	MIMAT0015020	0.6	0.57	0.45	0.6	0.6	0.8	0.82	0.634286
hsa-miR-519d-5p	MIMAT0026610	0.74	0.74	0.6	0.6	0.68	0.39	0.69	0.634286
hsa-miR-4711-5p	MIMAT0019816	0.39	0.75	0.6	0.89	0.62	0.6	0.59	0.634286
hsa-miR-6134	MIMAT0024618	0.6	0.51	0.37	0.73	0.71	0.6	0.92	0.634286
hsa-miR-1236-5p	MIMAT0022945	0.6	0.59	0.49	0.94	0.32	0.85	0.65	0.634286
hsa-miR-4262	MIMAT0016894	0.65	0.67	0.55	0.76	0.53	0.63	0.65	0.634286
hsa-miR-6077	MIMAT0023702	0.57	0.5	0.74	0.86	0.59	0.59	0.59	0.634286
hsa-miR-642b-3p	MIMAT0018444	0.86	0.5	0.74	0.49	0.59	0.59	0.67	0.634286
hsa-miR-1203	MIMAT0005866	0.57	0.37	0.72	0.52	1.01	0.58	0.67	0.634286
hsa-miR-183-3p	MIMAT0004560	0.61	0.74	1	0.52	0.36	0.61	0.6	0.634286
hsa-miR-320d	MIMAT0006764	0.57	0.49	0.52	0.8	0.71	0.58	0.77	0.634286
hsa-miR-6860	MIMAT0027622	0.66	0.91	0.6	0.6	0.6	0.47	0.6	0.634286
hsa-miR-6786-3p	MIMAT0027473	0.68	0.6	0.6	0.87	0.62	0.47	0.6	0.634286
hsa-miR-504-3p	MIMAT0026612	0.66	0.66	0.39	0.72	0.4	0.75	0.86	0.634286
hsa-miR-374c-5p	MIMAT0018443	0.94	0.5	0.49	0.66	0.75	0.5	0.6	0.634286
hsa-miR-200a-5p	MIMAT0001620	0.59	0.74	0.49	0.6	0.59	0.74	0.69	0.634286
hsa-miR-877-3p	MIMAT0004950	0.65	0.45	0.6	0.6	0.83	0.65	0.65	0.632857
hsa-miR-4496	MIMAT0019031	0.66	0.58	0.58	0.69	0.67	0.68	0.57	0.632857
hsa-miR-4536-3p	MIMAT0020959	0.56	0.59	0.59	0.87	0.56	0.59	0.67	0.632857
hsa-miR-4728-3p	MIMAT0019850	0.59	0.59	0.63	0.87	0.57	0.49	0.69	0.632857
hsa-miR-4517	MIMAT0019054	0.82	0.78	0.65	0.65	0.54	0.47	0.52	0.632857
hsa-miR-133a-3p	MIMAT0000427	0.64	0.74	0.88	0.28	0.71	0.27	0.91	0.632857
hsa-miR-891a-5p	MIMAT0004902	0.63	0.5	0.52	0.71	0.83	0.89	0.35	0.632857
hsa-miR-664b-5p	MIMAT0022271	0.63	0.78	0.9	0.49	0.58	0.47	0.58	0.632857
hsa-miR-30d-5p	MIMAT0000245	0.66	0.66	0.41	1.07	0.66	0.36	0.61	0.632857
hsa-miR-4708-5p	MIMAT0019809	0.69	0.6	0.39	0.56	0.81	0.69	0.69	0.632857
hsa-miR-6846-5p	MIMAT0027592	0.65	0.55	0.56	0.66	0.59	0.76	0.65	0.631429
hsa-miR-4419b	MIMAT0019034	0.54	0.54	0.66	0.66	0.52	0.8	0.7	0.631429
hsa-miR-1913	MIMAT0007888	0.57	0.5	0.6	0.6	0.59	0.58	0.98	0.631429
hsa-miR-4515	MIMAT0019052	1	0.34	0.73	0.49	0.6	0.57	0.69	0.631429
hsa-miR-6514-5p	MIMAT0025484	0.66	0.56	0.82	0.47	0.67	0.46	0.78	0.631429
hsa-miR-4521	MIMAT0019058	0.48	0.89	0.98	0.54	0.26	0.47	0.8	0.631429
hsa-miR-31-3p	MIMAT0004504	0.61	0.61	0.56	0.61	0.61	0.7	0.72	0.631429
hsa-miR-526a	MIMAT0002845	0.75	0.72	0.59	0.49	0.59	0.59	0.69	0.631429
hsa-miR-520c-5p	MIMAT0005455	0.75	0.72	0.59	0.49	0.59	0.59	0.69	0.631429
hsa-miR-518d-5p	MIMAT0005456	0.75	0.72	0.59	0.49	0.59	0.59	0.69	0.631429
hsa-miR-7110-5p	MIMAT0028117	0.82	0.48	0.34	0.88	0.82	0.49	0.59	0.631429
hsa-miR-4636	MIMAT0019693	0.75	0.61	0.52	0.67	0.42	0.8	0.65	0.631429
hsa-miR-3942-5p	MIMAT0018358	0.61	0.91	0.56	0.57	0.75	0.47	0.55	0.631429
hsa-miR-4734	MIMAT0019859	0.54	0.28	0.77	0.63	1.07	0.63	0.49	0.63
hsa-miR-8084	MIMAT0031011	0.46	0.78	0.47	0.6	0.74	0.9	0.46	0.63
hsa-miR-508-5p	MIMAT0004778	0.57	0.74	0.65	0.7	0.89	0.29	0.57	0.63
hsa-miR-4322	MIMAT0016873	0.66	0.45	0.74	0.6	0.66	0.65	0.65	0.63
hsa-miR-4678	MIMAT0019762	0.54	0.55	0.44	0.38	1.22	0.59	0.69	0.63
hsa-miR-503-5p	MIMAT0002874	0.61	0.64	0.61	0.6	0.61	0.75	0.59	0.63
hsa-miR-4685-5p	MIMAT0019771	0.7	0.6	0.82	0.6	0.49	0.6	0.6	0.63
hsa-miR-4655-3p	MIMAT0019722	0.56	0.61	0.89	0.6	0.45	0.61	0.68	0.628571
hsa-miR-6795-3p	MIMAT0027491	0.98	0.42	0.41	0.69	0.7	0.6	0.6	0.628571
hsa-miR-26b-3p	MIMAT0004500	0.63	0.8	0.6	0.46	0.65	0.81	0.45	0.628571
hsa-miR-6856-3p	MIMAT0027613	0.57	0.78	1.09	0.42	0.58	0.49	0.47	0.628571
hsa-miR-5692a	MIMAT0022484	0.66	0.46	0.6	0.6	0.76	0.56	0.76	0.628571
hsa-miR-6730-5p	MIMAT0027361	0.55	0.28	0.49	0.74	0.76	0.99	0.59	0.628571
hsa-miR-6722-3p	MIMAT0025854	0.26	0.5	0.95	0.93	0.47	0.71	0.58	0.628571
hsa-miR-20a-5p	MIMAT0000075	0.62	0.76	0.6	0.6	0.5	0.6	0.72	0.628571
hsa-miR-520d-5p	MIMAT0002855	0.53	0.56	0.82	0.42	0.55	0.97	0.55	0.628571
hsa-miR-4758-3p	MIMAT0019904	0.74	0.46	0.39	0.57	0.59	0.67	0.98	0.628571
hsa-miR-181b-5p	MIMAT0000257	0.86	0.73	0.49	0.59	0.59	0.47	0.67	0.628571
hsa-miR-4516	MIMAT0019053	0.75	0.71	0.86	0.4	0.71	0.59	0.38	0.628571
hsa-miR-1225-5p	MIMAT0005572	0.56	0.55	0.76	0.66	0.36	0.64	0.86	0.627143
hsa-miR-5089-3p	MIMAT0022984	0.46	0.95	0.67	0.67	0.7	0.27	0.67	0.627143
hsa-miR-4764-5p	MIMAT0019914	0.58	0.6	0.7	0.6	0.72	0.69	0.5	0.627143
hsa-miR-548ao-3p	MIMAT0021030	0.55	0.74	0.55	0.72	0.71	0.45	0.67	0.627143
hsa-miR-4731-3p	MIMAT0019854	0.66	0.54	0.67	0.6	0.43	0.66	0.83	0.627143
hsa-miR-6800-5p	MIMAT0027500	0.79	0.5	0.49	0.59	0.78	0.64	0.6	0.627143
hsa-miR-6504-5p	MIMAT0025464	0.73	0.55	0.59	0.58	0.59	0.47	0.88	0.627143
hsa-miR-6738-3p	MIMAT0027378	0.72	0.59	0.74	0.59	0.59	0.49	0.67	0.627143
hsa-miR-4708-3p	MIMAT0019810	0.47	0.58	0.99	0.58	0.57	0.59	0.61	0.627143
hsa-miR-362-3p	MIMAT0004683	0.6	0.45	0.6	0.82	0.71	0.43	0.78	0.627143
hsa-miR-6792-3p	MIMAT0027485	0.7	0.44	0.6	0.74	0.36	0.73	0.82	0.627143
hsa-miR-603	MIMAT0003271	0.67	1.02	0.63	0.7	0.48	0.59	0.3	0.627143
hsa-miR-6845-3p	MIMAT0027591	0.66	0.66	0.74	0.78	0.47	0.37	0.71	0.627143
hsa-miR-3686	MIMAT0018114	0.55	0.58	0.81	0.57	0.74	0.67	0.47	0.627143
hsa-miR-6715a-3p	MIMAT0025841	0.59	0.6	1.12	0.6	0.57	0.32	0.59	0.627143
hsa-miR-6851-3p	MIMAT0027603	0.61	0.56	1.11	0.54	0.54	0.33	0.69	0.625714
hsa-miR-6500-5p	MIMAT0025454	0.65	0.65	0.65	0.49	0.85	0.65	0.44	0.625714
hsa-miR-4790-3p	MIMAT0019962	0.52	0.5	0.62	0.63	0.67	0.62	0.82	0.625714
hsa-miR-523-3p	MIMAT0002840	0.57	0.88	0.57	0.7	0.57	0.47	0.62	0.625714
hsa-miR-302e	MIMAT0005931	0.49	0.38	0.73	0.73	0.73	0.5	0.82	0.625714
hsa-miR-92a-1-5p	MIMAT0004507	0.57	0.72	0.63	0.45	0.83	0.59	0.59	0.625714
hsa-miR-6797-5p	MIMAT0027494	0.6	0.56	0.6	0.73	0.69	0.6	0.6	0.625714
hsa-miR-337-3p	MIMAT0000754	0.6	0.6	0.6	0.29	0.91	0.78	0.6	0.625714
hsa-miR-6716-3p	MIMAT0025845	0.67	0.61	0.94	0.39	0.48	0.74	0.55	0.625714
hsa-miR-550b-2-5p	MIMAT0022737	0.86	0.59	0.49	0.37	0.9	0.44	0.73	0.625714
hsa-miR-559	MIMAT0003223	0.79	0.5	0.63	0.63	0.62	0.49	0.72	0.625714
hsa-miR-5047	MIMAT0020541	0.89	0.48	0.62	0.52	0.62	0.62	0.62	0.624286
hsa-miR-4640-5p	MIMAT0019699	0.54	0.41	0.6	1	0.66	0.34	0.82	0.624286
hsa-miR-208a-3p	MIMAT0000241	0.73	0.57	0.52	0.57	0.54	0.87	0.57	0.624286
hsa-miR-1910-5p	MIMAT0007884	0.59	0.74	0.59	0.68	0.47	0.59	0.71	0.624286
hsa-miR-4481	MIMAT0019015	0.73	0.6	0.59	0.59	0.81	0.37	0.68	0.624286
hsa-miR-2682-5p	MIMAT0013517	0.64	0.61	0.6	0.73	0.6	0.6	0.59	0.624286
hsa-miR-378i	MIMAT0019074	0.57	0.9	0.86	0.51	0.6	0.6	0.33	0.624286
hsa-miR-6822-3p	MIMAT0027545	0.75	0.37	0.76	0.54	0.68	0.44	0.82	0.622857
hsa-miR-4999-3p	MIMAT0021018	0.57	0.59	0.59	0.49	0.94	0.71	0.47	0.622857
hsa-miR-520e	MIMAT0002825	0.67	0.57	0.65	0.65	0.85	0.47	0.5	0.622857
hsa-miR-411-3p	MIMAT0004813	0.73	0.47	0.46	0.67	0.71	0.44	0.88	0.622857
hsa-miR-7975	MIMAT0031178	0.54	0.53	0.54	0.49	0.54	0.69	1.03	0.622857
hsa-miR-3074-5p	MIMAT0019208	0.53	0.48	0.85	0.74	0.71	0.71	0.34	0.622857
hsa-miR-211-3p	MIMAT0022694	0.6	0.74	0.59	0.7	0.53	0.51	0.69	0.622857
hsa-miR-6509-3p	MIMAT0025475	0.71	0.51	0.49	1	0.59	0.47	0.59	0.622857
hsa-miR-889-5p	MIMAT0026719	0.68	0.71	0.7	0.69	0.44	0.59	0.55	0.622857
hsa-miR-3925-5p	MIMAT0018200	0.65	0.49	0.65	0.47	0.65	0.47	0.98	0.622857
hsa-miR-195-5p	MIMAT0000461	0.57	0.46	0.57	0.68	0.67	0.83	0.57	0.621429
hsa-miR-3910	MIMAT0018184	0.63	0.58	0.71	0.58	0.58	0.87	0.4	0.621429
hsa-miR-7973	MIMAT0031176	0.66	0.39	0.54	0.8	0.37	0.73	0.86	0.621429
hsa-miR-874-5p	MIMAT0026718	0.66	0.15	0.78	0.67	0.66	0.54	0.89	0.621429
hsa-miR-6760-3p	MIMAT0027421	0.66	0.41	0.7	0.51	1	0.6	0.47	0.621429
hsa-miR-3688-5p	MIMAT0019223	0.57	0.72	0.58	0.71	0.58	0.55	0.64	0.621429
hsa-miR-3120-5p	MIMAT0019198	0.57	0.57	0.71	0.57	0.55	0.57	0.81	0.621429
hsa-miR-6845-5p	MIMAT0027590	0.54	0.5	0.87	0.8	0.56	0.54	0.54	0.621429
hsa-miR-4645-3p	MIMAT0019706	0.36	0.88	0.6	0.62	0.6	0.6	0.69	0.621429
hsa-miR-599	MIMAT0003267	0.74	0.5	0.89	0.47	0.58	0.61	0.56	0.621429
hsa-miR-5090	MIMAT0021082	0.6	0.6	0.74	0.72	0.59	0.5	0.6	0.621429
hsa-miR-6832-5p	MIMAT0027564	0.64	0.6	0.6	0.84	0.59	0.59	0.49	0.621429
hsa-miR-6775-5p	MIMAT0027450	0.66	0.41	0.6	0.65	0.91	0.65	0.47	0.621429
hsa-miR-3617-5p	MIMAT0017997	0.3	0.67	0.74	0.91	0.53	0.54	0.65	0.62
hsa-miR-6859-5p	MIMAT0027618	0.7	0.5	0.62	0.6	0.48	0.62	0.82	0.62
hsa-miR-6510-5p	MIMAT0025476	0.65	0.38	0.46	1	0.59	0.65	0.61	0.62
hsa-miR-5571-5p	MIMAT0022257	0.57	0.73	0.86	0.45	0.47	0.79	0.47	0.62
hsa-miR-4444	MIMAT0018962	0.36	0.49	0.58	0.87	0.58	0.73	0.73	0.62
hsa-miR-4493	MIMAT0019028	0.65	0.63	0.91	0.6	0.54	0.51	0.5	0.62
hsa-miR-340-3p	MIMAT0000750	0.58	0.83	0.85	0.59	0.59	0.52	0.38	0.62
hsa-miR-4436b-5p	MIMAT0019940	0.63	0.92	0.78	0.37	0.71	0.55	0.38	0.62
hsa-miR-4743-5p	MIMAT0019874	0.49	0.61	0.6	0.6	0.66	0.82	0.56	0.62
hsa-miR-27b-5p	MIMAT0004588	0.55	0.61	0.6	0.7	0.7	0.59	0.59	0.62
hsa-miR-4751	MIMAT0019888	0.74	0.88	0.56	0.6	0.48	0.6	0.48	0.62
hsa-miR-6076	MIMAT0023701	0.44	0.62	0.61	0.6	0.59	0.61	0.87	0.62
hsa-miR-5579-3p	MIMAT0022270	0.47	0.49	0.96	0.87	0.47	0.49	0.59	0.62
hsa-miR-1292-3p	MIMAT0022948	0.61	0.61	0.61	0.51	0.7	0.73	0.57	0.62
hsa-miR-7976	MIMAT0031179	0.68	0.59	0.55	0.6	0.59	0.73	0.59	0.618571
hsa-miR-5572	MIMAT0022260	0.75	0.59	0.58	0.58	0.55	0.59	0.69	0.618571
hsa-miR-6728-3p	MIMAT0027358	0.57	0.5	0.85	0.57	0.4	0.9	0.54	0.618571
hsa-miR-8073	MIMAT0031000	0.85	0.55	0.58	0.92	0.26	0.42	0.75	0.618571
hsa-miR-556-3p	MIMAT0004793	0.77	0.52	0.65	0.9	0.52	0.47	0.5	0.618571
hsa-miR-4758-5p	MIMAT0019903	0.54	0.59	0.58	0.59	0.59	0.6	0.84	0.618571
hsa-miR-6889-5p	MIMAT0027678	0.71	0.61	0.61	0.76	0.59	0.46	0.59	0.618571
hsa-miR-3180-5p	MIMAT0015057	0.75	0.45	0.76	0.54	0.65	0.73	0.44	0.617143
hsa-miR-1244	MIMAT0005896	0.64	0.61	0.74	0.5	0.48	0.59	0.76	0.617143
hsa-miR-4309	MIMAT0016859	0.37	0.6	0.62	0.73	0.64	0.67	0.69	0.617143
hsa-miR-23a-3p	MIMAT0000078	0.66	0.59	0.84	0.45	0.63	0.56	0.59	0.617143
hsa-miR-4440	MIMAT0018958	0.54	0.61	0.54	0.54	0.54	0.44	1.11	0.617143
hsa-miR-570-3p	MIMAT0003235	0.68	0.55	0.55	0.55	0.56	0.88	0.55	0.617143
hsa-miR-938	MIMAT0004981	0.59	0.75	0.6	0.62	0.6	0.6	0.56	0.617143
hsa-miR-4653-3p	MIMAT0019719	0.55	0.63	0.58	0.6	0.6	0.6	0.76	0.617143
hsa-miR-548d-5p	MIMAT0004812	0.66	0.46	0.79	0.48	0.66	0.73	0.54	0.617143
hsa-miR-6132	MIMAT0024616	0.73	0.6	0.6	0.6	0.59	0.6	0.6	0.617143
hsa-miR-382-3p	MIMAT0022697	0.66	0.74	0.59	0.74	0.59	0.59	0.41	0.617143
hsa-miR-4539	MIMAT0019082	0.57	0.75	0.49	0.58	0.57	0.68	0.68	0.617143
hsa-miR-6866-5p	MIMAT0027632	0.59	0.83	0.59	0.59	0.59	0.47	0.66	0.617143
hsa-miR-4492	MIMAT0019027	0.68	0.6	0.6	0.46	0.59	0.47	0.92	0.617143
hsa-miR-548at-5p	MIMAT0022277	0.94	0.57	0.74	0.38	0.56	0.56	0.56	0.615714
hsa-miR-6071	MIMAT0023696	0.42	0.6	0.72	0.6	0.58	0.7	0.69	0.615714
hsa-miR-6810-3p	MIMAT0027521	0.78	0.54	0.6	0.74	0.33	0.73	0.59	0.615714
hsa-miR-6841-5p	MIMAT0027584	0.47	0.61	0.48	0.38	0.58	0.97	0.82	0.615714
hsa-miR-1207-5p	MIMAT0005871	0.75	0.61	0.83	0.6	0.41	0.52	0.59	0.615714
hsa-miR-216a-5p	MIMAT0000273	0.61	0.54	0.7	0.47	0.47	0.91	0.61	0.615714
hsa-miR-6718-5p	MIMAT0025849	1.01	0.45	0.23	0.91	0.65	0.53	0.53	0.615714
hsa-miR-4674	MIMAT0019756	0.75	0.5	0.53	0.74	0.69	0.59	0.51	0.615714
hsa-miR-376a-2-5p	MIMAT0022928	0.54	0.5	0.65	0.88	0.67	0.53	0.54	0.615714
hsa-miR-708-5p	MIMAT0004926	0.33	0.59	0.87	0.59	0.59	0.67	0.67	0.615714
hsa-miR-92b-3p	MIMAT0003218	0.59	0.59	0.73	0.47	0.57	0.68	0.68	0.615714
hsa-miR-614	MIMAT0003282	0.6	0.6	0.6	0.6	0.6	0.69	0.62	0.615714
hsa-miR-6881-5p	MIMAT0027662	0.88	1.04	0.5	0.38	0.48	0.64	0.39	0.615714
hsa-miR-6784-3p	MIMAT0027469	0.96	0.66	0.65	0.65	0.51	0.37	0.51	0.615714
hsa-miR-204-5p	MIMAT0000265	0.38	0.59	0.59	0.98	0.59	0.59	0.59	0.615714
hsa-miR-328-3p	MIMAT0000752	0.87	0.42	0.6	0.6	0.6	0.62	0.59	0.614286
hsa-miR-4293	MIMAT0016848	0.56	0.51	0.4	0.87	0.72	0.75	0.49	0.614286
hsa-miR-181b-3p	MIMAT0022692	0.77	0.64	0.63	0.49	0.58	0.54	0.65	0.614286
hsa-miR-4650-5p	MIMAT0019713	0.49	0.6	0.69	0.6	0.58	0.64	0.7	0.614286
hsa-miR-575	MIMAT0003240	0.66	0.51	0.6	0.6	0.84	0.49	0.6	0.614286
hsa-miR-2355-5p	MIMAT0016895	0.63	0.88	0.7	0.59	0.46	0.47	0.57	0.614286
hsa-miR-3166	MIMAT0015040	0.67	0.41	0.6	0.82	0.7	0.42	0.68	0.614286
hsa-miR-7114-5p	MIMAT0028125	0.6	0.69	0.6	0.52	0.71	0.59	0.59	0.614286
hsa-miR-4530	MIMAT0019069	0.44	0.38	0.65	0.78	0.75	0.65	0.65	0.614286
hsa-miR-1539	MIMAT0007401	0.5	0.61	0.42	0.74	1.14	0.37	0.52	0.614286
hsa-miR-33b-3p	MIMAT0004811	0.66	0.99	0.6	0.49	0.58	0.29	0.68	0.612857
hsa-miR-29a-3p	MIMAT0000086	0.66	0.28	0.65	0.38	0.71	0.92	0.69	0.612857
hsa-miR-302d-5p	MIMAT0004685	0.59	0.88	0.49	0.49	0.59	0.58	0.67	0.612857
hsa-miR-6868-3p	MIMAT0027637	0.53	0.46	0.45	0.7	0.68	0.48	0.99	0.612857
hsa-miR-3913-3p	MIMAT0019225	0.58	0.59	0.59	0.59	0.48	0.87	0.59	0.612857
hsa-miR-23b-3p	MIMAT0000418	0.58	0.85	0.53	0.58	0.58	0.59	0.58	0.612857
hsa-miR-4304	MIMAT0016854	0.56	0.49	0.55	0.93	0.55	0.73	0.48	0.612857
hsa-miR-5580-3p	MIMAT0022274	0.65	0.78	0.54	0.65	0.65	0.65	0.37	0.612857
hsa-miR-4298	MIMAT0016852	0.6	0.61	0.41	0.61	0.61	0.61	0.84	0.612857
hsa-miR-1323	MIMAT0005795	0.5	0.67	0.6	0.67	0.82	0.37	0.66	0.612857
hsa-miR-548h-3p	MIMAT0022723	0.63	0.65	0.64	0.65	0.51	0.47	0.74	0.612857
hsa-miR-548z	MIMAT0018446	0.63	0.65	0.64	0.65	0.51	0.47	0.74	0.612857
hsa-miR-4482-5p	MIMAT0019016	0.66	0.79	0.49	0.49	0.62	0.52	0.72	0.612857
hsa-miR-1263	MIMAT0005915	0.47	0.41	0.49	0.6	0.76	0.87	0.69	0.612857
hsa-miR-20b-3p	MIMAT0004752	0.74	0.47	0.6	0.6	0.47	0.7	0.7	0.611429
hsa-miR-187-3p	MIMAT0000262	0.38	0.46	1.12	0.46	0.73	0.73	0.4	0.611429
hsa-miR-6839-5p	MIMAT0027580	0.54	0.47	0.54	0.87	0.97	0.24	0.65	0.611429
hsa-miR-4677-3p	MIMAT0019761	0.87	0.73	0.63	0.61	0.61	0.37	0.46	0.611429
hsa-miR-6126	MIMAT0024599	0.62	0.61	0.62	0.81	0.49	0.61	0.52	0.611429
hsa-miR-3617-3p	MIMAT0022966	0.6	0.68	0.6	0.6	0.54	0.58	0.68	0.611429
hsa-miR-6879-5p	MIMAT0027658	0.5	0.65	0.51	0.89	0.6	0.73	0.4	0.611429
hsa-miR-876-3p	MIMAT0004925	0.5	0.61	0.65	0.55	0.75	0.37	0.85	0.611429
hsa-miR-2277-3p	MIMAT0011777	0.55	0.5	0.62	0.63	0.61	0.61	0.76	0.611429
hsa-miR-6834-5p	MIMAT0027568	0.59	0.5	0.59	0.72	0.7	0.59	0.59	0.611429
hsa-miR-3605-5p	MIMAT0017981	0.57	0.74	0.37	0.87	0.59	0.54	0.59	0.61
hsa-miR-570-5p	MIMAT0022707	0.58	0.5	0.42	0.71	0.74	0.74	0.58	0.61
hsa-miR-548ai	MIMAT0018989	0.58	0.5	0.42	0.71	0.74	0.74	0.58	0.61
hsa-miR-25-5p	MIMAT0004498	0.61	0.6	0.6	0.62	0.6	0.64	0.6	0.61
hsa-miR-6765-3p	MIMAT0027431	0.65	0.38	0.77	0.68	0.65	0.49	0.65	0.61
hsa-miR-6757-3p	MIMAT0027415	0.23	0.61	0.62	0.73	0.87	0.62	0.59	0.61
hsa-miR-3175	MIMAT0015052	0.6	0.63	0.87	0.6	0.6	0.59	0.38	0.61
hsa-miR-1282	MIMAT0005940	0.59	0.59	0.6	0.72	0.59	0.59	0.59	0.61
hsa-miR-6794-3p	MIMAT0027489	0.57	0.6	0.85	0.74	0.36	0.68	0.47	0.61
hsa-miR-520h	MIMAT0002867	0.5	0.77	0.77	0.76	0.46	0.47	0.54	0.61
hsa-miR-5701	MIMAT0022494	0.57	0.57	0.56	1.02	0.57	0.41	0.57	0.61
hsa-miR-5187-3p	MIMAT0021118	0.57	0.45	0.59	0.89	0.47	0.72	0.58	0.61
hsa-miR-4632-5p	MIMAT0022977	0.4	0.64	0.69	0.75	0.59	0.61	0.59	0.61
hsa-miR-1909-5p	MIMAT0007882	0.59	0.47	0.86	0.47	0.45	0.87	0.56	0.61
hsa-miR-6739-5p	MIMAT0027379	0.52	0.63	0.82	0.6	0.48	0.44	0.78	0.61
hsa-miR-122-5p	MIMAT0000421	0.7	0.5	0.77	0.41	0.91	0.4	0.57	0.608571
hsa-miR-8079	MIMAT0031006	0.35	0.56	0.58	0.56	1.18	0.47	0.56	0.608571
hsa-miR-1206	MIMAT0005870	0.68	0.61	0.59	0.51	0.59	0.69	0.59	0.608571
hsa-miR-4486	MIMAT0019020	0.66	0.61	0.83	0.61	0.6	0.35	0.6	0.608571
hsa-miR-6855-3p	MIMAT0027611	0.72	0.53	0.71	0.53	0.59	0.59	0.59	0.608571
hsa-miR-4472	MIMAT0018999	0.69	0.73	0.6	0.65	0.71	0.5	0.38	0.608571
hsa-miR-141-5p	MIMAT0004598	0.66	0.85	0.48	0.28	0.47	0.98	0.54	0.608571
hsa-miR-365a-3p	MIMAT0000710	0.59	0.59	0.72	0.83	0.35	0.59	0.59	0.608571
hsa-miR-365b-3p	MIMAT0022834	0.59	0.59	0.72	0.83	0.35	0.59	0.59	0.608571
hsa-miR-4491	MIMAT0019026	0.47	0.52	0.62	0.62	0.73	0.83	0.47	0.608571
hsa-miR-4527	MIMAT0019066	0.57	0.54	0.59	0.51	0.99	0.58	0.47	0.607143
hsa-miR-4264	MIMAT0016899	0.52	0.7	0.74	0.54	0.56	0.65	0.54	0.607143
hsa-miR-4525	MIMAT0019064	0.44	0.62	0.61	0.83	0.45	0.61	0.69	0.607143
hsa-miR-548c-3p	MIMAT0003285	0.66	0.58	0.57	0.69	0.57	0.67	0.51	0.607143
hsa-miR-378a-3p	MIMAT0000732	0.39	0.58	0.74	0.75	0.58	0.66	0.55	0.607143
hsa-miR-1910-3p	MIMAT0026917	0.66	0.57	0.49	0.74	0.66	0.66	0.47	0.607143
hsa-miR-7702	MIMAT0030017	0.78	0.8	0.59	0.57	0.47	0.47	0.57	0.607143
hsa-miR-128-2-5p	MIMAT0031095	0.57	0.6	0.63	0.52	0.38	0.58	0.97	0.607143
hsa-miR-4698	MIMAT0019793	0.36	0.74	0.65	0.58	0.89	0.47	0.56	0.607143
hsa-miR-5699-5p	MIMAT0027103	0.6	0.63	0.76	0.6	0.59	0.6	0.47	0.607143
hsa-miR-4479	MIMAT0019011	0.54	0.45	0.79	0.49	0.54	0.89	0.54	0.605714
hsa-miR-106a-5p	MIMAT0000103	1.08	0.4	0.58	0.58	0.43	0.59	0.58	0.605714
hsa-miR-496	MIMAT0002818	0.6	0.5	0.86	0.39	0.58	0.73	0.58	0.605714
hsa-miR-519b-3p	MIMAT0002837	0.6	0.6	0.56	0.67	0.39	0.6	0.82	0.605714
hsa-miR-548k	MIMAT0005882	0.68	0.59	0.49	0.38	0.59	0.73	0.78	0.605714
hsa-miR-6864-5p	MIMAT0027628	0.48	1.02	0.78	0.73	0.26	0.47	0.5	0.605714
hsa-miR-519d-3p	MIMAT0002853	0.65	0.61	0.52	0.38	0.78	0.65	0.65	0.605714
hsa-miR-1268a	MIMAT0005922	0.9	0.61	0.6	0.49	0.35	0.69	0.6	0.605714
hsa-miR-573	MIMAT0003238	0.57	0.68	0.81	0.32	0.76	0.47	0.63	0.605714
hsa-miR-548l	MIMAT0005889	0.46	0.58	1.2	0.49	0.59	0.37	0.54	0.604286
hsa-miR-548t-3p	MIMAT0022730	0.86	0.5	0.6	0.5	0.7	0.59	0.48	0.604286
hsa-miR-548aa	MIMAT0018447	0.86	0.5	0.6	0.5	0.7	0.59	0.48	0.604286
hsa-miR-130b-3p	MIMAT0000691	0.57	0.6	0.47	0.4	0.77	0.71	0.71	0.604286
hsa-miR-6807-5p	MIMAT0027514	0.58	0.4	0.98	0.52	0.58	0.69	0.48	0.604286
hsa-miR-1972	MIMAT0009447	0.68	0.4	0.92	0.54	0.48	0.62	0.59	0.604286
hsa-miR-5195-5p	MIMAT0021126	0.59	0.62	0.6	0.51	0.59	0.73	0.59	0.604286
hsa-miR-7157-3p	MIMAT0028225	0.77	0.59	0.59	0.48	0.59	0.64	0.57	0.604286
hsa-miR-6785-5p	MIMAT0027470	0.57	0.5	0.59	0.59	0.48	0.58	0.92	0.604286
hsa-miR-34a-5p	MIMAT0000255	0.47	0.82	0.71	0.55	0.47	0.59	0.62	0.604286
hsa-miR-6770-5p	MIMAT0027440	0.48	0.59	0.59	0.74	0.57	0.59	0.67	0.604286
hsa-miR-6779-3p	MIMAT0027459	0.74	0.61	0.56	0.47	0.61	0.46	0.78	0.604286
hsa-miR-660-5p	MIMAT0003338	0.54	0.79	0.49	0.56	0.29	0.9	0.66	0.604286
hsa-miR-520d-3p	MIMAT0002856	0.49	0.74	0.61	0.6	0.59	0.59	0.61	0.604286
hsa-miR-501-5p	MIMAT0002872	0.47	0.73	0.48	0.5	0.7	0.76	0.59	0.604286
hsa-miR-203b-5p	MIMAT0019813	0.57	0.6	0.67	0.8	0.4	0.57	0.62	0.604286
hsa-miR-1914-3p	MIMAT0007890	0.66	0.34	0.54	1.08	0.52	0.47	0.61	0.602857
hsa-miR-345-5p	MIMAT0000772	0.59	0.8	0.7	0.6	0.26	0.52	0.75	0.602857
hsa-miR-4314	MIMAT0016868	0.47	0.51	0.68	0.61	0.61	0.6	0.74	0.602857
hsa-miR-493-3p	MIMAT0003161	0.52	0.68	0.6	0.54	0.65	0.57	0.66	0.602857
hsa-miR-526b-3p	MIMAT0002836	0.67	0.5	0.69	0.54	0.46	0.65	0.71	0.602857
hsa-miR-99b-5p	MIMAT0000689	0.63	0.59	0.6	0.74	0.59	0.54	0.53	0.602857
hsa-miR-4443	MIMAT0018961	0.57	0.69	0.59	0.48	0.61	0.71	0.57	0.602857
hsa-miR-142-5p	MIMAT0000433	0.59	0.86	0.49	0.59	0.59	0.39	0.71	0.602857
hsa-miR-194-5p	MIMAT0000460	0.74	0.6	0.57	0.72	0.57	0.55	0.47	0.602857
hsa-miR-7848-3p	MIMAT0030423	0.65	0.73	0.6	0.58	0.58	0.61	0.47	0.602857
hsa-miR-1976	MIMAT0009451	0.57	0.6	0.6	0.44	0.49	0.57	0.95	0.602857
hsa-miR-3164	MIMAT0015038	0.59	0.59	0.59	0.69	0.38	0.56	0.82	0.602857
hsa-miR-98-3p	MIMAT0022842	0.85	0.61	0.61	0.61	0.47	0.38	0.69	0.602857
hsa-miR-4467	MIMAT0018994	0.57	0.74	0.81	0.75	0.49	0.49	0.36	0.601429
hsa-miR-7156-5p	MIMAT0028222	0.73	0.58	0.37	0.49	0.58	0.79	0.67	0.601429
hsa-miR-512-5p	MIMAT0002822	0.87	0.61	0.74	0.57	0.53	0.24	0.65	0.601429
hsa-miR-3614-5p	MIMAT0017992	0.8	0.66	0.44	0.96	0.39	0.55	0.41	0.601429
hsa-miR-219a-1-3p	MIMAT0004567	0.67	0.18	0.47	0.86	0.84	0.83	0.36	0.601429
hsa-miR-3154	MIMAT0015028	0.98	0.49	0.38	0.59	0.59	0.59	0.59	0.601429
hsa-miR-19a-5p	MIMAT0004490	0.62	0.38	0.59	0.59	0.59	0.85	0.59	0.601429
hsa-miR-3668	MIMAT0018091	0.59	0.72	0.49	0.83	0.59	0.4	0.59	0.601429
hsa-miR-429	MIMAT0001536	0.59	0.5	0.6	0.75	0.59	0.59	0.59	0.601429
hsa-miR-130a-3p	MIMAT0000425	0.44	0.59	0.64	0.7	0.47	0.68	0.69	0.601429
hsa-miR-4800-5p	MIMAT0019978	0.6	0.61	0.44	0.5	0.72	0.51	0.83	0.601429
hsa-miR-15b-5p	MIMAT0000417	0.61	0.61	0.41	0.6	0.38	1.24	0.36	0.601429
hsa-miR-7162-5p	MIMAT0028234	0.59	0.59	0.6	0.59	0.59	0.59	0.66	0.601429
hsa-miR-4520a-3p	MIMAT0019057	0.63	0.53	0.37	0.88	0.74	0.53	0.52	0.6
hsa-miR-934	MIMAT0004977	0.57	0.59	0.74	0.6	0.6	0.47	0.63	0.6
hsa-miR-4426	MIMAT0018941	0.51	0.5	0.42	0.63	0.96	0.59	0.59	0.6
hsa-miR-6821-3p	MIMAT0027543	0.75	0.5	0.61	0.43	0.59	0.73	0.59	0.6
hsa-miR-4776-5p	MIMAT0019932	0.75	0.62	0.34	0.63	0.62	0.62	0.62	0.6
hsa-miR-4801	MIMAT0019980	0.61	0.61	0.75	0.61	0.61	0.41	0.6	0.6
hsa-miR-1307-5p	MIMAT0022727	0.59	0.86	0.72	0.51	0.36	0.59	0.57	0.6
hsa-miR-5093	MIMAT0021085	0.68	0.67	0.37	0.51	0.6	0.8	0.56	0.598571
hsa-miR-3650	MIMAT0018070	0.64	0.61	0.72	0.59	0.59	0.47	0.57	0.598571
hsa-miR-6863	MIMAT0027627	0.75	0.52	0.52	0.75	0.52	0.41	0.72	0.598571
hsa-miR-483-3p	MIMAT0002173	0.44	0.42	0.51	0.87	0.61	0.73	0.61	0.598571
hsa-miR-4455	MIMAT0018977	0.59	0.5	0.59	0.74	0.59	0.59	0.59	0.598571
hsa-miR-4637	MIMAT0019694	0.6	0.61	0.65	0.55	0.4	0.78	0.6	0.598571
hsa-miR-3134	MIMAT0015000	0.77	0.69	0.74	0.7	0.47	0.47	0.35	0.598571
hsa-miR-6791-3p	MIMAT0027483	0.64	0.57	0.88	0.57	0.36	0.7	0.47	0.598571
hsa-miR-3174	MIMAT0015051	0.68	0.74	0.49	0.49	0.59	0.61	0.59	0.598571
hsa-miR-193a-5p	MIMAT0004614	0.57	0.5	0.53	0.81	0.42	0.84	0.52	0.598571
hsa-miR-937-5p	MIMAT0022938	0.66	0.88	0.82	0.33	0.48	0.52	0.5	0.598571
hsa-miR-1273h-3p	MIMAT0030416	0.52	0.55	0.54	0.74	0.52	0.8	0.52	0.598571
hsa-miR-134-5p	MIMAT0000447	0.72	0.59	0.59	0.43	0.59	0.59	0.68	0.598571
hsa-miR-4795-3p	MIMAT0019969	0.57	0.63	0.68	0.57	0.44	0.73	0.57	0.598571
hsa-miR-217	MIMAT0000274	0.68	0.88	0.55	0.6	0.57	0.35	0.55	0.597143
hsa-miR-550b-3p	MIMAT0018445	0.75	0.61	0.66	0.5	0.43	0.7	0.53	0.597143
hsa-miR-583	MIMAT0003248	0.59	0.67	0.59	0.53	0.52	0.59	0.69	0.597143
hsa-miR-1301-3p	MIMAT0005797	0.45	1.01	0.38	0.59	0.45	0.47	0.83	0.597143
hsa-miR-92a-2-5p	MIMAT0004508	0.62	0.38	0.57	0.57	0.81	0.57	0.66	0.597143
hsa-miR-542-5p	MIMAT0003340	0.57	0.61	0.57	0.49	0.54	0.8	0.6	0.597143
hsa-miR-648	MIMAT0003318	0.86	0.58	0.58	0.58	0.58	0.38	0.62	0.597143
hsa-miR-548ay-3p	MIMAT0025453	0.63	0.59	0.67	0.49	0.59	0.53	0.68	0.597143
hsa-miR-6507-3p	MIMAT0025471	0.76	0.53	0.75	0.36	0.74	0.57	0.47	0.597143
hsa-miR-149-5p	MIMAT0000450	0.51	0.59	0.68	0.59	0.59	0.59	0.63	0.597143
hsa-miR-8078	MIMAT0031005	0.57	0.6	0.59	0.72	0.59	0.64	0.47	0.597143
hsa-miR-6515-3p	MIMAT0025487	0.66	0.66	0.45	0.59	0.71	0.65	0.46	0.597143
hsa-miR-5095	MIMAT0020600	0.57	0.49	0.77	0.65	0.29	0.94	0.47	0.597143
hsa-miR-1291	MIMAT0005881	0.59	0.82	0.51	0.6	0.48	0.59	0.59	0.597143
hsa-miR-299-5p	MIMAT0002890	0.59	0.55	0.49	0.86	0.38	0.67	0.64	0.597143
hsa-miR-3132	MIMAT0014997	0.47	0.53	0.53	0.8	0.52	0.53	0.8	0.597143
hsa-miR-4461	MIMAT0018983	0.47	0.61	0.49	0.6	0.71	0.6	0.7	0.597143
hsa-miR-6837-5p	MIMAT0027576	0.69	0.24	0.77	0.72	0.55	0.28	0.93	0.597143
hsa-miR-4321	MIMAT0016874	0.61	0.5	0.6	0.6	0.71	0.56	0.6	0.597143
hsa-miR-143-3p	MIMAT0000435	0.57	0.61	0.27	0.48	0.47	1.1	0.68	0.597143
hsa-miR-3689a-5p	MIMAT0018117	0.59	0.6	0.62	0.6	0.58	0.59	0.6	0.597143
hsa-miR-3689b-5p	MIMAT0018180	0.59	0.6	0.62	0.6	0.58	0.59	0.6	0.597143
hsa-miR-3689e	MIMAT0019009	0.59	0.6	0.62	0.6	0.58	0.59	0.6	0.597143
hsa-miR-181a-2-3p	MIMAT0004558	0.56	0.6	0.44	0.8	0.47	0.6	0.71	0.597143
hsa-miR-185-5p	MIMAT0000455	0.7	0.87	0.42	0.51	0.59	0.79	0.3	0.597143
hsa-miR-500b-5p	MIMAT0016925	1.01	0.75	0.54	0.45	0.47	0.37	0.59	0.597143
hsa-miR-5094	MIMAT0021086	0.66	0.59	0.37	0.46	0.85	0.59	0.66	0.597143
hsa-miR-520f-3p	MIMAT0002830	0.7	0.55	0.68	0.79	0.31	0.51	0.63	0.595714
hsa-miR-3612	MIMAT0017989	0.63	0.53	0.62	0.59	0.64	0.59	0.57	0.595714
hsa-miR-593-5p	MIMAT0003261	0.61	0.61	0.71	0.6	0.49	0.5	0.65	0.595714
hsa-miR-1245b-3p	MIMAT0019951	0.59	0.59	0.65	0.59	0.56	0.6	0.59	0.595714
hsa-miR-548c-5p	MIMAT0004806	0.57	1.02	0.7	0.56	0.43	0.34	0.55	0.595714
hsa-miR-548o-5p	MIMAT0022738	0.57	1.02	0.7	0.56	0.43	0.34	0.55	0.595714
hsa-miR-548am-5p	MIMAT0022740	0.57	1.02	0.7	0.56	0.43	0.34	0.55	0.595714
hsa-miR-96-3p	MIMAT0004510	0.59	0.6	0.64	0.64	0.52	0.49	0.69	0.595714
hsa-miR-550a-3p	MIMAT0003257	0.66	0.37	0.6	0.38	1.02	0.61	0.53	0.595714
hsa-miR-3942-3p	MIMAT0019230	0.6	0.65	0.6	0.6	0.76	0.46	0.5	0.595714
hsa-miR-6831-3p	MIMAT0027563	0.57	0.5	0.65	0.81	0.59	0.41	0.64	0.595714
hsa-miR-5681b	MIMAT0022480	0.36	0.77	0.74	0.74	0.32	0.65	0.59	0.595714
hsa-miR-340-5p	MIMAT0004692	0.36	0.62	0.49	0.49	0.81	0.47	0.93	0.595714
hsa-miR-4425	MIMAT0018940	0.8	0.53	0.53	0.52	0.4	0.66	0.73	0.595714
hsa-miR-4524b-5p	MIMAT0022255	0.59	0.38	0.58	0.59	0.47	0.59	0.97	0.595714
hsa-miR-1257	MIMAT0005908	0.53	0.61	0.68	0.64	0.43	0.45	0.82	0.594286
hsa-miR-27a-3p	MIMAT0000084	0.64	0.5	0.59	0.56	0.59	0.59	0.69	0.594286
hsa-miR-4665-5p	MIMAT0019739	0.86	0.62	0.71	0.5	0.38	0.5	0.59	0.594286
hsa-miR-6720-5p	MIMAT0027345	0.64	0.66	0.49	0.54	0.54	0.47	0.82	0.594286
hsa-miR-3121-3p	MIMAT0014983	0.51	0.59	0.47	0.81	0.59	0.38	0.81	0.594286
hsa-miR-300	MIMAT0004903	0.46	0.83	0.74	0.38	0.59	0.59	0.57	0.594286
hsa-miR-5000-3p	MIMAT0021020	0.57	0.5	0.49	0.87	0.5	0.73	0.5	0.594286
hsa-miR-4798-3p	MIMAT0019975	0.73	0.54	0.54	0.59	0.59	0.69	0.48	0.594286
hsa-miR-6760-5p	MIMAT0027420	0.57	0.64	0.49	0.68	0.59	0.5	0.69	0.594286
hsa-miR-1296-3p	MIMAT0026637	0.66	0.61	0.61	0.74	0.48	0.47	0.59	0.594286
hsa-miR-3186-3p	MIMAT0015068	0.6	0.68	0.35	0.71	0.43	0.8	0.59	0.594286
hsa-miR-6811-3p	MIMAT0027523	0.65	0.55	0.7	0.66	0.55	0.6	0.45	0.594286
hsa-miR-3651	MIMAT0018071	1.09	0.54	0.37	0.54	0.53	0.54	0.55	0.594286
hsa-miR-103a-2-5p	MIMAT0009196	0.56	0.56	0.74	0.44	0.71	0.33	0.82	0.594286
hsa-miR-512-3p	MIMAT0002823	0.75	0.6	0.4	0.71	0.73	0.59	0.38	0.594286
hsa-miR-548as-5p	MIMAT0022267	0.62	0.61	0.11	1.15	0.71	0.53	0.43	0.594286
hsa-miR-572	MIMAT0003237	0.61	0.65	0.61	0.43	0.54	0.63	0.69	0.594286
hsa-miR-3662	MIMAT0018083	0.6	0.3	0.6	0.61	0.72	0.73	0.6	0.594286
hsa-miR-4436a	MIMAT0018952	0.54	0.54	0.53	0.36	0.89	0.76	0.54	0.594286
hsa-miR-3616-5p	MIMAT0017995	0.55	0.74	0.4	0.55	0.69	0.65	0.58	0.594286
hsa-miR-28-5p	MIMAT0000085	0.73	0.61	0.51	0.64	0.47	0.61	0.59	0.594286
hsa-miR-191-3p	MIMAT0001618	0.47	0.5	0.6	1.11	0.47	0.47	0.54	0.594286
hsa-miR-3184-5p	MIMAT0015064	0.61	0.31	0.49	0.6	0.71	0.61	0.83	0.594286
hsa-miR-145-5p	MIMAT0000437	0.66	0.58	0.97	0.38	0.55	0.55	0.47	0.594286
hsa-miR-876-5p	MIMAT0004924	0.36	0.61	0.5	0.74	0.59	0.6	0.75	0.592857
hsa-miR-6761-5p	MIMAT0027422	0.6	0.6	0.74	0.72	0.6	0.37	0.52	0.592857
hsa-miR-5187-5p	MIMAT0021117	0.67	0.56	0.56	0.56	0.43	0.47	0.9	0.592857
hsa-miR-4662a-5p	MIMAT0019731	0.5	0.5	0.64	0.29	0.48	0.71	1.03	0.592857
hsa-miR-3939	MIMAT0018355	0.44	0.77	0.52	0.64	0.74	0.53	0.51	0.592857
hsa-miR-6859-3p	MIMAT0027619	0.66	0.66	0.43	0.28	0.51	0.88	0.73	0.592857
hsa-miR-6762-5p	MIMAT0027424	0.57	0.61	0.38	0.49	0.82	0.69	0.59	0.592857
hsa-miR-222-3p	MIMAT0000279	0.66	0.59	0.59	0.84	0.33	0.47	0.67	0.592857
hsa-miR-1246	MIMAT0005898	0.54	0.58	0.57	0.57	0.47	0.44	0.98	0.592857
hsa-miR-3156-3p	MIMAT0019209	0.68	0.59	0.59	0.5	0.59	0.69	0.51	0.592857
hsa-miR-202-5p	MIMAT0002810	0.75	0.48	0.59	0.59	0.58	0.57	0.59	0.592857
hsa-miR-711	MIMAT0012734	0.75	0.36	0.41	0.68	0.54	0.44	0.97	0.592857
hsa-miR-3605-3p	MIMAT0017982	0.57	0.55	0.68	0.59	0.47	0.59	0.69	0.591429
hsa-miR-597-5p	MIMAT0003265	0.26	0.68	0.6	0.56	0.76	0.81	0.47	0.591429
hsa-miR-1294	MIMAT0005884	0.57	0.76	0.58	0.6	0.58	0.58	0.47	0.591429
hsa-miR-6732-3p	MIMAT0027366	0.57	0.61	0.41	0.6	0.67	0.47	0.81	0.591429
hsa-miR-6808-5p	MIMAT0027516	0.82	0.28	0.54	0.38	1.1	0.54	0.48	0.591429
hsa-miR-4323	MIMAT0016875	0.61	0.39	0.87	0.49	0.61	0.61	0.56	0.591429
hsa-miR-6130	MIMAT0024614	0.71	0.69	0.67	0.6	0.71	0.32	0.44	0.591429
hsa-miR-588	MIMAT0003255	0.77	0.14	0.6	0.6	0.87	0.56	0.6	0.591429
hsa-miR-4532	MIMAT0019071	0.55	0.61	0.6	0.65	0.63	0.55	0.55	0.591429
hsa-miR-519c-3p	MIMAT0002832	0.66	0.4	0.59	0.72	0.59	0.59	0.59	0.591429
hsa-miR-208b-3p	MIMAT0004960	0.67	0.5	0.37	0.63	0.27	0.56	1.14	0.591429
hsa-miR-4310	MIMAT0016862	0.58	0.72	0.6	0.83	0.69	0.25	0.47	0.591429
hsa-miR-4692	MIMAT0019783	0.48	0.51	0.91	0.42	0.63	0.82	0.37	0.591429
hsa-miR-7641	MIMAT0029782	0.5	0.5	0.49	0.81	0.37	0.71	0.76	0.591429
hsa-miR-3143	MIMAT0015012	0.55	0.76	0.71	0.49	0.47	0.58	0.58	0.591429
hsa-miR-302c-3p	MIMAT0000717	0.95	0.28	0.81	0.63	0.59	0.35	0.53	0.591429
hsa-miR-514b-3p	MIMAT0015088	0.52	0.93	0.59	0.38	0.59	0.77	0.36	0.591429
hsa-miR-221-3p	MIMAT0000278	0.57	0.39	0.83	0.49	0.58	0.58	0.69	0.59
hsa-miR-329-5p	MIMAT0026555	0.48	0.7	0.35	0.57	0.57	1.01	0.45	0.59
hsa-miR-664a-5p	MIMAT0005948	0.58	0.85	0.44	0.33	0.42	0.84	0.67	0.59
hsa-miR-5700	MIMAT0022493	0.72	0.61	0.49	0.55	0.59	0.7	0.47	0.59
hsa-miR-4769-3p	MIMAT0019923	0.75	0.38	0.52	0.6	0.71	0.7	0.47	0.59
hsa-miR-6131	MIMAT0024615	0.47	0.79	0.58	0.53	0.36	0.69	0.71	0.59
hsa-miR-8088	MIMAT0031015	0.57	0.61	0.4	0.6	0.61	0.84	0.5	0.59
hsa-miR-3198	MIMAT0015083	0.45	0.64	0.63	0.63	0.52	0.63	0.63	0.59
hsa-miR-3680-3p	MIMAT0018107	0.57	0.57	0.7	0.45	0.59	0.57	0.68	0.59
hsa-miR-4762-5p	MIMAT0019910	0.21	0.65	0.44	0.51	0.65	0.68	0.99	0.59
hsa-miR-6734-5p	MIMAT0027369	0.57	0.52	0.5	0.51	0.73	0.59	0.71	0.59
hsa-miR-4720-3p	MIMAT0019834	0.68	0.38	0.56	0.77	0.47	0.53	0.73	0.588571
hsa-miR-6755-3p	MIMAT0027411	0.79	0.61	0.6	0.6	0.46	0.59	0.47	0.588571
hsa-miR-3927-5p	MIMAT0022970	0.47	0.55	0.65	0.59	0.85	0.42	0.59	0.588571
hsa-miR-7847-3p	MIMAT0030422	0.59	0.59	0.71	0.59	0.41	0.79	0.44	0.588571
hsa-miR-8058	MIMAT0030985	0.58	0.73	0.69	0.49	0.58	0.58	0.47	0.588571
hsa-miR-4662a-3p	MIMAT0019732	0.59	0.51	0.6	0.6	0.57	0.66	0.59	0.588571
hsa-miR-4738-5p	MIMAT0019866	0.56	0.88	0.44	0.43	0.77	0.68	0.36	0.588571
hsa-miR-4699-5p	MIMAT0019794	0.57	0.6	0.74	0.59	0.31	0.53	0.78	0.588571
hsa-miR-33a-5p	MIMAT0000091	0.59	0.59	0.59	0.6	0.59	0.68	0.48	0.588571
hsa-miR-19b-2-5p	MIMAT0004492	0.57	0.61	0.47	0.74	0.63	0.73	0.37	0.588571
hsa-miR-4458	MIMAT0018980	0.55	0.59	0.59	0.72	0.58	0.49	0.59	0.587143
hsa-miR-1193	MIMAT0015049	0.82	0.52	0.71	0.56	0.41	0.69	0.4	0.587143
hsa-miR-7152-5p	MIMAT0028214	0.49	0.43	0.64	0.6	0.53	0.6	0.82	0.587143
hsa-miR-1185-5p	MIMAT0005798	0.4	0.71	0.64	0.67	0.35	0.58	0.76	0.587143
hsa-miR-1273h-5p	MIMAT0030415	0.8	0.36	0.83	0.8	0.36	0.37	0.59	0.587143
hsa-miR-1247-3p	MIMAT0022721	0.59	0.38	0.98	0.5	0.48	0.59	0.59	0.587143
hsa-miR-1182	MIMAT0005827	0.95	0.38	0.72	0.45	0.57	0.47	0.57	0.587143
hsa-miR-5681a	MIMAT0022469	0.57	0.58	0.58	0.6	0.58	0.43	0.77	0.587143
hsa-miR-590-3p	MIMAT0004801	0.47	0.51	0.7	0.51	0.61	0.63	0.68	0.587143
hsa-miR-29b-2-5p	MIMAT0004515	0.42	0.59	0.48	0.69	0.59	0.75	0.59	0.587143
hsa-miR-1277-3p	MIMAT0005933	0.42	0.58	0.92	0.54	0.76	0.35	0.54	0.587143
hsa-miR-197-5p	MIMAT0022691	0.57	0.57	0.59	0.57	0.57	0.47	0.77	0.587143
hsa-miR-5007-5p	MIMAT0021035	0.58	0.59	0.59	0.36	0.59	0.73	0.67	0.587143
hsa-miR-138-2-3p	MIMAT0004596	0.58	0.5	0.76	0.7	0.36	0.73	0.48	0.587143
hsa-miR-26b-5p	MIMAT0000083	0.47	0.49	0.57	0.72	0.72	0.58	0.56	0.587143
hsa-miR-4456	MIMAT0018978	0.59	0.39	0.54	0.55	0.85	0.59	0.59	0.585714
hsa-miR-619-3p	MIMAT0003288	0.57	0.58	0.97	0.6	0.46	0.27	0.65	0.585714
hsa-miR-4279	MIMAT0016909	0.58	0.61	0.87	0.45	0.43	0.53	0.63	0.585714
hsa-miR-4757-5p	MIMAT0019901	0.76	0.5	0.59	0.59	0.48	0.59	0.59	0.585714
hsa-miR-6814-5p	MIMAT0027528	0.57	0.48	0.57	0.7	0.36	0.66	0.76	0.585714
hsa-miR-103a-3p	MIMAT0000101	0.47	0.58	0.58	0.43	0.71	0.67	0.66	0.585714
hsa-miR-518c-5p	MIMAT0002847	0.51	0.73	0.45	0.85	0.59	0.3	0.67	0.585714
hsa-miR-6742-5p	MIMAT0027385	0.57	0.26	0.87	1.1	0.44	0.57	0.29	0.585714
hsa-miR-4716-3p	MIMAT0019827	0.64	0.56	0.54	0.38	0.42	0.54	1.02	0.585714
hsa-miR-4316	MIMAT0016867	0.75	0.54	0.54	0.8	0.52	0.43	0.52	0.585714
hsa-miR-5001-3p	MIMAT0021022	0.32	0.5	0.9	0.9	0.5	0.48	0.5	0.585714
hsa-miR-4506	MIMAT0019042	0.57	0.57	0.77	0.69	0.43	0.57	0.5	0.585714
hsa-miR-6880-3p	MIMAT0027661	0.36	0.5	0.8	0.59	0.71	0.59	0.55	0.585714
hsa-miR-4666a-3p	MIMAT0019742	0.57	0.61	0.63	0.73	0.5	0.61	0.45	0.585714
hsa-miR-218-2-3p	MIMAT0004566	0.42	0.85	0.54	0.49	0.63	0.63	0.54	0.585714
hsa-miR-6861-3p	MIMAT0027624	0.49	0.74	0.6	0.6	0.42	0.65	0.6	0.585714
hsa-miR-8086	MIMAT0031013	0.58	0.62	0.58	0.69	0.47	0.47	0.69	0.585714
hsa-miR-6769b-3p	MIMAT0027621	0.57	0.57	0.57	0.47	0.9	0.45	0.57	0.585714
hsa-miR-7160-5p	MIMAT0028230	0.53	0.54	0.32	0.56	0.71	0.96	0.47	0.584286
hsa-miR-5196-3p	MIMAT0021129	0.71	0.74	0.58	0.59	0.59	0.21	0.67	0.584286
hsa-miR-3678-5p	MIMAT0018102	0.36	0.61	0.6	0.6	0.6	0.72	0.6	0.584286
hsa-miR-4641	MIMAT0019701	0.59	0.65	0.73	0.6	0.59	0.6	0.33	0.584286
hsa-miR-548q	MIMAT0011163	0.57	0.57	0.57	0.58	0.57	0.57	0.66	0.584286
hsa-miR-5694	MIMAT0022487	0.35	0.74	0.74	0.6	0.6	0.47	0.59	0.584286
hsa-miR-3125	MIMAT0014988	0.59	0.43	0.59	0.59	0.71	0.59	0.59	0.584286
hsa-miR-4255	MIMAT0016885	0.54	0.5	0.74	0.54	0.55	0.79	0.43	0.584286
hsa-miR-4774-5p	MIMAT0019929	0.57	0.71	0.58	0.6	0.68	0.37	0.58	0.584286
hsa-miR-181c-3p	MIMAT0004559	0.36	0.69	0.49	0.49	0.7	0.7	0.66	0.584286
hsa-miR-8060	MIMAT0030987	0.73	0.67	0.37	0.42	0.67	0.67	0.56	0.584286
hsa-miR-3145-3p	MIMAT0015016	0.44	0.79	0.3	0.52	0.72	0.72	0.6	0.584286
hsa-miR-3923	MIMAT0018198	0.83	0.3	0.58	0.57	0.55	0.59	0.66	0.582857
hsa-miR-8070	MIMAT0030997	0.6	0.38	0.6	0.6	0.71	0.6	0.59	0.582857
hsa-miR-4659b-3p	MIMAT0019734	0.57	0.56	0.55	0.42	1	0.41	0.57	0.582857
hsa-miR-152-3p	MIMAT0000438	0.42	0.42	0.6	0.59	0.59	0.73	0.73	0.582857
hsa-miR-4513	MIMAT0019050	0.52	0.43	0.43	0.6	0.52	0.99	0.59	0.582857
hsa-miR-5590-3p	MIMAT0022300	0.57	0.53	0.6	0.61	0.55	0.73	0.49	0.582857
hsa-miR-423-5p	MIMAT0004748	0.87	0.5	0.65	0.59	0.36	0.52	0.59	0.582857
hsa-miR-3679-5p	MIMAT0018104	0.66	0.63	0.36	0.61	0.62	0.61	0.59	0.582857
hsa-miR-511-3p	MIMAT0026606	0.66	0.63	0.49	0.44	0.82	0.68	0.36	0.582857
hsa-miR-7156-3p	MIMAT0028223	0.48	0.44	0.59	0.71	0.59	0.61	0.66	0.582857
hsa-miR-6799-5p	MIMAT0027498	0.67	0.5	0.84	0.59	0.47	0.62	0.39	0.582857
hsa-miR-4802-3p	MIMAT0019982	0.47	0.6	0.59	0.59	0.57	0.59	0.67	0.582857
hsa-miR-1261	MIMAT0005913	0.57	0.48	0.72	0.48	0.69	0.57	0.56	0.581429
hsa-miR-6778-5p	MIMAT0027456	0.63	0.49	0.58	0.71	0.48	0.59	0.59	0.581429
hsa-miR-7113-5p	MIMAT0028123	0.48	0.61	0.6	0.78	0.41	0.49	0.7	0.581429
hsa-miR-6766-5p	MIMAT0027432	0.36	0.54	0.54	0.63	0.46	0.93	0.61	0.581429
hsa-miR-433-5p	MIMAT0026554	0.46	0.56	0.55	0.48	0.56	0.68	0.78	0.581429
hsa-miR-18b-3p	MIMAT0004751	0.44	0.52	0.6	0.6	0.6	0.71	0.6	0.581429
hsa-miR-1208	MIMAT0005873	0.54	0.5	0.54	0.76	0.6	0.54	0.59	0.581429
hsa-miR-203a	MIMAT0000264	0.5	0.5	0.5	0.49	0.85	0.73	0.5	0.581429
hsa-miR-6813-5p	MIMAT0027526	0.5	0.61	0.5	0.59	0.69	0.59	0.59	0.581429
hsa-miR-4766-5p	MIMAT0019917	0.57	0.29	0.65	0.28	0.6	0.73	0.95	0.581429
hsa-miR-491-5p	MIMAT0002807	0.72	0.68	0.54	0.36	0.51	0.42	0.84	0.581429
hsa-miR-4441	MIMAT0018959	0.57	0.57	0.83	0.57	0.54	0.42	0.57	0.581429
hsa-miR-188-5p	MIMAT0000457	0.57	0.48	0.57	0.59	0.57	0.61	0.68	0.581429
hsa-miR-550a-3-5p	MIMAT0020925	0.48	0.85	0.61	0.59	0.59	0.59	0.36	0.581429
hsa-miR-922	MIMAT0004972	0.63	0.57	0.69	0.56	0.45	0.69	0.47	0.58
hsa-miR-4306	MIMAT0016858	0.65	0.41	0.6	0.7	0.36	0.69	0.65	0.58
hsa-miR-4652-5p	MIMAT0019716	0.68	0.61	0.73	0.6	0.6	0.47	0.37	0.58
hsa-miR-199a-3p	MIMAT0000232	0.52	0.79	0.6	0.52	0.51	0.51	0.61	0.58
hsa-miR-199b-3p	MIMAT0004563	0.52	0.79	0.6	0.52	0.51	0.51	0.61	0.58
hsa-miR-4771	MIMAT0019925	0.66	0.5	0.68	0.45	0.59	0.59	0.59	0.58
hsa-miR-550a-5p	MIMAT0004800	0.66	0.88	0.6	0.6	0.38	0.58	0.36	0.58
hsa-miR-6086	MIMAT0023711	0.59	0.61	0.59	0.39	0.7	0.59	0.59	0.58
hsa-miR-6875-5p	MIMAT0027650	0.59	0.59	0.59	0.59	0.31	0.8	0.59	0.58
hsa-miR-5590-5p	MIMAT0022299	0.6	0.68	0.54	0.74	0.65	0.47	0.38	0.58
hsa-miR-485-5p	MIMAT0002175	0.74	0.5	0.6	0.72	0.59	0.32	0.59	0.58
hsa-miR-6877-5p	MIMAT0027654	0.61	0.62	0.48	0.73	0.6	0.51	0.51	0.58
hsa-miR-3177-3p	MIMAT0015054	0.57	0.57	0.6	0.38	0.76	0.71	0.47	0.58
hsa-miR-3128	MIMAT0014991	0.61	0.56	0.47	0.5	0.56	0.77	0.59	0.58
hsa-miR-3117-5p	MIMAT0019197	0.47	0.39	0.72	0.6	0.59	0.59	0.7	0.58
hsa-miR-4270	MIMAT0016900	0.75	0.61	0.78	0.49	0.59	0.37	0.47	0.58
hsa-miR-218-1-3p	MIMAT0004565	0.63	0.33	0.54	0.95	0.64	0.47	0.49	0.578571
hsa-miR-195-3p	MIMAT0004615	0.42	0.54	0.76	0.49	0.54	0.53	0.77	0.578571
hsa-miR-23c	MIMAT0018000	0.66	0.41	0.55	0.6	0.71	0.76	0.36	0.578571
hsa-miR-6768-5p	MIMAT0027436	0.68	0.71	0.37	0.67	0.54	0.54	0.54	0.578571
hsa-miR-7853-5p	MIMAT0030428	0.57	0.28	0.47	0.75	0.68	0.67	0.63	0.578571
hsa-miR-6782-3p	MIMAT0027465	0.61	0.75	0.62	0.7	0.36	0.44	0.57	0.578571
hsa-miR-3927-3p	MIMAT0018202	0.6	0.6	0.5	0.51	0.6	0.64	0.6	0.578571
hsa-miR-6717-5p	MIMAT0025846	0.48	0.65	0.49	0.78	0.6	0.45	0.6	0.578571
hsa-miR-4652-3p	MIMAT0019717	0.57	0.59	0.6	0.39	0.82	0.59	0.49	0.578571
hsa-miR-6838-5p	MIMAT0027578	0.66	0.59	0.46	0.49	0.67	0.59	0.59	0.578571
hsa-miR-589-3p	MIMAT0003256	0.58	0.69	0.38	0.75	0.59	0.59	0.47	0.578571
hsa-miR-548ba	MIMAT0031175	0.77	0.6	0.6	0.6	0.43	0.6	0.44	0.577143
hsa-miR-4721	MIMAT0019835	0.66	0.39	0.36	0.52	0.72	0.66	0.73	0.577143
hsa-miR-3681-3p	MIMAT0018109	0.65	0.55	0.49	0.57	0.55	0.69	0.54	0.577143
hsa-miR-4767	MIMAT0019919	0.56	0.86	0.3	0.6	0.59	0.67	0.46	0.577143
hsa-miR-8052	MIMAT0030979	0.52	0.39	0.6	0.97	0.47	0.5	0.59	0.577143
hsa-miR-5688	MIMAT0022479	0.67	0.2	0.59	0.73	0.71	0.46	0.68	0.577143
hsa-miR-4798-5p	MIMAT0019974	0.59	0.43	0.62	0.71	0.41	0.59	0.69	0.577143
hsa-miR-6129	MIMAT0024613	0.6	0.42	0.6	0.6	0.5	0.72	0.6	0.577143
hsa-miR-4263	MIMAT0016898	0.46	0.58	0.44	0.67	0.65	0.81	0.43	0.577143
hsa-miR-3184-3p	MIMAT0022731	0.97	0.61	0.39	0.38	0.77	0.61	0.31	0.577143
hsa-miR-154-5p	MIMAT0000452	0.72	0.53	0.56	0.65	0.56	0.37	0.65	0.577143
hsa-miR-4465	MIMAT0018992	0.66	0.59	0.47	0.57	0.59	0.58	0.58	0.577143
hsa-miR-524-5p	MIMAT0002849	0.74	0.4	0.6	0.6	0.6	0.5	0.6	0.577143
hsa-miR-3151-3p	MIMAT0027026	0.57	0.53	0.62	0.53	0.61	0.57	0.61	0.577143
hsa-miR-5693	MIMAT0022486	0.8	0.38	0.58	0.42	0.56	0.6	0.7	0.577143
hsa-miR-5703	MIMAT0022496	0.36	0.64	0.6	0.98	0.59	0.49	0.38	0.577143
hsa-miR-1537-5p	MIMAT0026765	0.66	0.47	0.56	0.74	0.32	0.56	0.73	0.577143
hsa-miR-4510	MIMAT0019047	0.66	0.73	0.59	0.59	0.48	0.39	0.59	0.575714
hsa-miR-4320	MIMAT0016871	0.57	0.53	0.57	0.56	0.71	0.52	0.57	0.575714
hsa-miR-654-3p	MIMAT0004814	0.56	0.57	0.45	0.57	0.67	0.56	0.65	0.575714
hsa-miR-548ah-3p	MIMAT0020957	0.57	0.53	0.47	0.53	0.68	0.68	0.57	0.575714
hsa-miR-20a-3p	MIMAT0004493	0.43	0.55	0.54	0.8	0.54	0.64	0.53	0.575714
hsa-miR-4256	MIMAT0016877	0.64	0.55	0.44	0.49	0.9	0.48	0.53	0.575714
hsa-miR-503-3p	MIMAT0022925	0.51	0.82	0.6	0.29	0.59	0.59	0.63	0.575714
hsa-miR-6733-3p	MIMAT0027368	0.52	0.48	0.55	0.93	0.52	0.67	0.36	0.575714
hsa-miR-548ay-5p	MIMAT0025452	0.26	0.67	0.51	0.67	0.5	0.52	0.9	0.575714
hsa-miR-769-5p	MIMAT0003886	0.47	0.57	0.56	0.5	0.71	0.65	0.57	0.575714
hsa-miR-548h-5p	MIMAT0005928	0.73	0.34	0.61	0.67	0.36	0.73	0.59	0.575714
hsa-miR-4535	MIMAT0019075	0.57	0.62	0.7	0.71	0.39	0.47	0.57	0.575714
hsa-miR-5186	MIMAT0021116	0.56	0.5	0.39	0.59	0.59	0.59	0.81	0.575714
hsa-miR-656-3p	MIMAT0003332	0.59	0.5	0.6	0.5	0.49	0.66	0.69	0.575714
hsa-miR-6884-3p	MIMAT0027669	0.79	0.48	0.47	0.32	0.81	0.47	0.69	0.575714
hsa-miR-6842-5p	MIMAT0027586	0.66	0.61	0.49	0.31	0.59	0.67	0.7	0.575714
hsa-miR-374a-5p	MIMAT0000727	0.6	0.61	0.6	0.6	0.51	0.51	0.6	0.575714
hsa-miR-6764-5p	MIMAT0027428	0.54	0.29	0.58	0.66	0.47	0.87	0.61	0.574286
hsa-miR-3684	MIMAT0018112	0.52	0.51	0.9	0.68	0.56	0.37	0.48	0.574286
hsa-miR-885-5p	MIMAT0004947	0.61	0.62	0.31	0.6	0.72	0.6	0.56	0.574286
hsa-miR-640	MIMAT0003310	0.55	0.31	0.77	0.57	0.64	0.59	0.59	0.574286
hsa-miR-6804-5p	MIMAT0027508	0.4	0.47	0.74	0.52	0.71	0.4	0.78	0.574286
hsa-miR-497-5p	MIMAT0002820	0.6	0.55	0.54	0.62	0.71	0.59	0.41	0.574286
hsa-miR-507	MIMAT0002879	0.48	0.5	0.5	0.78	0.76	0.5	0.5	0.574286
hsa-miR-4703-5p	MIMAT0019801	0.29	0.61	0.59	0.59	0.44	0.87	0.63	0.574286
hsa-miR-548aw	MIMAT0022471	0.87	0.35	0.54	0.55	0.53	0.54	0.64	0.574286
hsa-miR-4318	MIMAT0016869	0.44	0.61	0.65	0.84	0.55	0.24	0.69	0.574286
hsa-miR-3941	MIMAT0018357	0.61	0.61	0.62	0.47	0.68	0.47	0.56	0.574286
hsa-miR-548j-5p	MIMAT0005875	0.46	0.41	0.57	0.84	0.54	0.66	0.54	0.574286
hsa-miR-6501-5p	MIMAT0025458	0.71	0.61	0.74	0.32	0.42	0.59	0.63	0.574286
hsa-miR-187-5p	MIMAT0004561	0.5	0.49	0.5	0.88	0.47	0.59	0.59	0.574286
hsa-miR-548ar-5p	MIMAT0022265	0.56	0.61	0.37	0.83	0.49	0.41	0.74	0.572857
hsa-miR-8081	MIMAT0031008	0.54	0.35	0.54	0.44	0.88	0.44	0.82	0.572857
hsa-miR-892c-5p	MIMAT0025857	0.66	0.51	0.59	0.28	0.79	0.59	0.59	0.572857
hsa-miR-28-3p	MIMAT0004502	0.69	0.32	0.6	0.6	0.59	0.56	0.65	0.572857
hsa-miR-10a-3p	MIMAT0004555	0.69	0.48	0.39	0.59	0.8	0.59	0.47	0.572857
hsa-miR-2116-5p	MIMAT0011160	0.47	0.28	0.55	0.51	0.54	0.59	1.07	0.572857
hsa-miR-624-5p	MIMAT0003293	0.77	0.65	0.65	0.56	0.75	0.37	0.26	0.572857
hsa-miR-6744-3p	MIMAT0027390	0.59	0.38	0.59	0.65	0.52	0.59	0.69	0.572857
hsa-miR-6829-3p	MIMAT0027559	0.49	0.52	0.6	0.6	0.6	0.6	0.6	0.572857
hsa-miR-4733-3p	MIMAT0019858	0.39	0.68	0.57	0.57	0.85	0.59	0.36	0.572857
hsa-miR-761	MIMAT0010364	0.63	0.59	0.61	0.71	0.59	0.44	0.44	0.572857
hsa-miR-4803	MIMAT0019983	0.55	0.57	0.57	0.49	0.59	0.57	0.67	0.572857
hsa-miR-3153	MIMAT0015026	0.66	0.43	0.64	0.6	0.62	0.47	0.59	0.572857
hsa-miR-129-2-3p	MIMAT0004605	0.64	0.33	0.42	0.87	0.67	0.54	0.54	0.572857
hsa-miR-6731-5p	MIMAT0027363	0.66	0.88	0.6	0.56	0.26	0.53	0.52	0.572857
hsa-miR-5189-5p	MIMAT0021120	0.43	0.39	0.49	0.93	0.54	0.54	0.69	0.572857
hsa-miR-3621	MIMAT0018002	0.57	0.34	0.68	0.57	0.64	0.44	0.76	0.571429
hsa-miR-92b-5p	MIMAT0004792	0.47	0.76	0.46	0.49	0.59	0.9	0.33	0.571429
hsa-miR-384	MIMAT0001075	0.55	0.77	0.27	0.6	0.62	0.6	0.59	0.571429
hsa-miR-17-5p	MIMAT0000070	0.68	0.58	0.58	0.5	0.4	0.71	0.55	0.571429
hsa-miR-6733-5p	MIMAT0027367	0.36	0.69	0.65	0.69	0.52	0.6	0.49	0.571429
hsa-miR-4673	MIMAT0019755	0.61	0.5	0.58	0.48	0.79	0.47	0.57	0.571429
hsa-miR-4744	MIMAT0019875	0.61	0.4	0.76	0.55	0.6	0.54	0.54	0.571429
hsa-miR-631	MIMAT0003300	0.71	0.98	0.46	0.39	0.61	0.49	0.36	0.571429
hsa-miR-449c-5p	MIMAT0010251	0.59	0.59	0.59	0.74	0.59	0.58	0.32	0.571429
hsa-miR-3911	MIMAT0018185	0.56	0.61	0.67	0.56	0.44	0.57	0.59	0.571429
hsa-miR-6833-5p	MIMAT0027566	0.6	0.51	0.5	0.6	0.6	0.6	0.59	0.571429
hsa-miR-1185-1-3p	MIMAT0022838	0.59	0.6	0.45	0.6	0.62	0.57	0.57	0.571429
hsa-miR-4733-5p	MIMAT0019857	0.75	0.73	0.6	0.6	0.53	0.58	0.21	0.571429
hsa-miR-6861-5p	MIMAT0027623	0.59	0.59	0.59	0.59	0.59	0.59	0.46	0.571429
hsa-miR-487b-5p	MIMAT0026614	0.59	0.43	0.56	0.54	0.52	0.81	0.54	0.57
hsa-miR-3667-3p	MIMAT0018090	0.57	0.53	0.47	0.47	0.56	0.73	0.66	0.57
hsa-miR-548f-5p	MIMAT0026739	0.47	0.46	0.33	0.74	0.62	0.83	0.54	0.57
hsa-miR-4683	MIMAT0019768	0.72	0.59	0.8	0.3	0.64	0.37	0.57	0.57
hsa-miR-939-5p	MIMAT0004982	0.81	0.65	0.54	0.49	0.41	0.47	0.62	0.57
hsa-miR-8085	MIMAT0031012	0.52	0.54	0.54	0.49	0.7	0.49	0.71	0.57
hsa-miR-6503-3p	MIMAT0025463	0.65	0.39	0.6	0.6	0.6	0.46	0.69	0.57
hsa-miR-605-5p	MIMAT0003273	0.57	0.6	0.74	0.6	0.33	0.66	0.49	0.57
hsa-miR-548as-3p	MIMAT0022268	0.75	1.07	0.29	0.29	0.59	0.53	0.47	0.57
hsa-miR-505-5p	MIMAT0004776	0.47	1.02	0.6	0.49	0.47	0.47	0.47	0.57
hsa-miR-548az-5p	MIMAT0025456	0.49	0.67	0.49	0.73	0.47	0.65	0.49	0.57
hsa-miR-3133	MIMAT0014998	0.45	0.73	0.59	0.59	0.57	0.59	0.47	0.57
hsa-miR-1271-5p	MIMAT0005796	0.58	0.51	0.49	0.53	0.92	0.37	0.59	0.57
hsa-miR-24-1-5p	MIMAT0000079	0.41	0.61	0.29	0.54	0.59	0.92	0.63	0.57
hsa-miR-411-5p	MIMAT0003329	0.73	0.6	0.34	0.47	0.59	0.59	0.66	0.568571
hsa-miR-361-5p	MIMAT0000703	0.62	0.49	0.6	0.5	0.7	0.59	0.48	0.568571
hsa-miR-1285-3p	MIMAT0005876	0.66	0.39	0.59	0.6	0.59	0.47	0.68	0.568571
hsa-miR-3122	MIMAT0014984	0.59	0.61	0.73	0.48	0.37	0.73	0.47	0.568571
hsa-miR-425-3p	MIMAT0001343	0.66	0.64	0.43	0.43	0.59	0.49	0.74	0.568571
hsa-miR-16-5p	MIMAT0000069	0.4	0.5	0.55	0.54	0.65	0.8	0.54	0.568571
hsa-miR-6720-3p	MIMAT0025851	0.65	0.45	0.82	0.54	0.26	0.67	0.59	0.568571
hsa-miR-1254	MIMAT0005905	0.63	0.63	0.64	0.52	0.47	0.47	0.62	0.568571
hsa-miR-224-3p	MIMAT0009198	0.61	0.69	0.49	0.6	0.44	0.46	0.69	0.568571
hsa-miR-506-3p	MIMAT0002878	0.59	0.38	0.6	0.42	0.71	0.59	0.69	0.568571
hsa-miR-380-3p	MIMAT0000735	0.57	0.59	0.69	0.6	0.47	0.59	0.47	0.568571
hsa-miR-1276	MIMAT0005930	0.47	0.71	0.47	0.38	0.75	0.61	0.59	0.568571
hsa-miR-4723-5p	MIMAT0019838	0.54	0.61	0.44	0.93	0.47	0.7	0.28	0.567143
hsa-miR-6816-3p	MIMAT0027533	0.52	0.47	0.57	0.81	0.57	0.37	0.66	0.567143
hsa-miR-6856-5p	MIMAT0027612	0.65	0.28	0.6	0.84	0.37	0.48	0.75	0.567143
hsa-miR-5589-5p	MIMAT0022297	0.49	0.38	0.82	0.4	0.69	0.59	0.6	0.567143
hsa-miR-6753-3p	MIMAT0027407	0.47	0.4	0.86	0.56	0.44	0.77	0.47	0.567143
hsa-miR-4802-5p	MIMAT0019981	0.26	0.81	0.95	0.58	0.71	0.3	0.36	0.567143
hsa-miR-615-5p	MIMAT0004804	0.68	0.49	0.55	0.68	0.55	0.55	0.47	0.567143
hsa-miR-3529-5p	MIMAT0019828	0.28	0.45	0.54	0.92	0.54	0.7	0.54	0.567143
hsa-miR-5591-5p	MIMAT0022301	0.82	0.5	0.5	0.63	0.44	0.6	0.48	0.567143
hsa-miR-1468-3p	MIMAT0026638	0.63	0.74	0.59	0.36	0.59	0.47	0.59	0.567143
hsa-miR-548w	MIMAT0015060	0.53	0.61	0.69	0.38	0.59	0.47	0.7	0.567143
hsa-miR-183-5p	MIMAT0000261	0.53	0.49	0.48	0.85	0.59	0.46	0.57	0.567143
hsa-miR-1236-3p	MIMAT0005591	0.75	0.54	0.44	0.74	0.43	0.59	0.48	0.567143
hsa-miR-1184	MIMAT0005829	0.54	0.45	0.37	0.66	0.55	0.8	0.59	0.565714
hsa-miR-3615	MIMAT0017994	0.64	0.69	0.54	0.6	0.53	0.54	0.42	0.565714
hsa-miR-873-5p	MIMAT0004953	0.75	0.22	0.59	0.6	0.58	0.59	0.63	0.565714
hsa-miR-6747-5p	MIMAT0027394	0.65	0.66	0.65	0.31	0.65	0.65	0.39	0.565714
hsa-miR-6832-3p	MIMAT0027565	0.53	0.89	0.77	0.55	0.36	0.49	0.37	0.565714
hsa-miR-6862-5p	MIMAT0027625	0.54	0.67	0.56	0.45	0.65	0.66	0.43	0.565714
hsa-miR-541-3p	MIMAT0004920	0.61	0.51	0.42	0.61	0.71	0.39	0.71	0.565714
hsa-miR-4420	MIMAT0018933	0.47	0.56	0.89	0.37	0.35	0.45	0.87	0.565714
hsa-miR-4259	MIMAT0016880	0.54	0.64	0.51	0.51	0.78	0.55	0.43	0.565714
hsa-miR-6133	MIMAT0024617	0.6	0.71	0.58	0.47	0.72	0.24	0.64	0.565714
hsa-miR-6758-5p	MIMAT0027416	0.5	0.8	0.54	0.54	0.51	0.53	0.54	0.565714
hsa-miR-6883-5p	MIMAT0027666	0.57	0.61	0.49	0.69	0.54	0.42	0.64	0.565714
hsa-miR-7852-3p	MIMAT0030427	0.66	0.27	0.6	0.52	0.71	0.6	0.6	0.565714
hsa-miR-4476	MIMAT0019003	0.54	0.49	0.6	0.54	0.63	0.62	0.54	0.565714
hsa-miR-3937	MIMAT0018352	0.67	0.38	0.77	0.43	0.51	0.36	0.84	0.565714
hsa-miR-548au-5p	MIMAT0022291	0.58	0.39	0.78	0.29	0.47	0.82	0.63	0.565714
hsa-miR-561-5p	MIMAT0022706	0.57	0.57	0.35	0.57	0.66	0.67	0.57	0.565714
hsa-miR-625-3p	MIMAT0004808	0.4	0.59	0.58	0.74	0.39	0.67	0.59	0.565714
hsa-miR-5687	MIMAT0022478	0.6	0.53	0.6	0.65	0.6	0.37	0.6	0.564286
hsa-miR-6499-5p	MIMAT0025450	0.47	0.49	0.49	0.99	0.46	0.46	0.59	0.564286
hsa-miR-4694-3p	MIMAT0019787	0.59	0.5	0.71	0.83	0.28	0.57	0.47	0.564286
hsa-miR-15a-5p	MIMAT0000068	0.48	0.38	0.6	0.6	0.6	0.7	0.59	0.564286
hsa-miR-147a	MIMAT0000251	0.57	0.59	0.59	0.59	0.58	0.35	0.68	0.564286
hsa-miR-3191-3p	MIMAT0015075	0.51	0.6	0.61	0.6	0.58	0.37	0.68	0.564286
hsa-miR-6831-5p	MIMAT0027562	0.59	0.63	0.59	0.62	0.57	0.59	0.36	0.564286
hsa-miR-4685-3p	MIMAT0019772	0.57	0.74	0.27	0.29	0.82	0.47	0.79	0.564286
hsa-miR-3681-5p	MIMAT0018108	0.47	0.56	0.55	0.7	0.55	0.55	0.57	0.564286
hsa-miR-6825-5p	MIMAT0027550	0.66	0.51	0.38	0.74	0.48	0.59	0.59	0.564286
hsa-miR-6853-3p	MIMAT0027607	0.59	0.4	0.59	0.38	0.6	0.88	0.51	0.564286
hsa-miR-518a-3p	MIMAT0002863	0.47	0.5	0.56	0.84	0.44	0.54	0.59	0.562857
hsa-miR-6868-5p	MIMAT0027636	0.57	0.57	0.57	0.49	0.57	0.57	0.6	0.562857
hsa-miR-567	MIMAT0003231	0.63	0.88	0.63	0.29	0.63	0.42	0.46	0.562857
hsa-miR-4701-5p	MIMAT0019798	0.94	0.55	0.44	0.44	0.44	0.59	0.54	0.562857
hsa-miR-532-5p	MIMAT0002888	0.57	0.5	0.72	0.5	0.59	0.58	0.48	0.562857
hsa-miR-921	MIMAT0004971	0.45	0.74	0.56	0.57	0.38	0.55	0.69	0.562857
hsa-miR-6731-3p	MIMAT0027364	0.59	0.5	0.49	0.59	0.59	0.59	0.59	0.562857
hsa-miR-155-3p	MIMAT0004658	0.6	0.5	0.37	0.5	0.59	0.9	0.48	0.562857
hsa-miR-936	MIMAT0004979	0.59	0.52	0.57	0.67	0.65	0.5	0.44	0.562857
hsa-miR-495-3p	MIMAT0002817	0.56	0.56	0.51	0.28	0.82	0.47	0.73	0.561429
hsa-miR-4534	MIMAT0019073	0.42	0.47	0.63	0.91	0.44	0.48	0.58	0.561429
hsa-miR-548ah-5p	MIMAT0018972	0.55	0.52	0.52	0.49	0.75	0.46	0.64	0.561429
hsa-miR-5197-5p	MIMAT0021130	0.47	0.61	0.77	0.26	0.61	0.47	0.74	0.561429
hsa-miR-3691-5p	MIMAT0018120	0.59	0.44	0.49	0.63	0.73	0.53	0.52	0.561429
hsa-miR-299-3p	MIMAT0000687	0.48	0.58	0.35	0.58	0.53	0.59	0.82	0.561429
hsa-miR-2113	MIMAT0009206	0.47	0.96	0.61	0.48	0.57	0.37	0.47	0.561429
hsa-miR-3142	MIMAT0015011	0.64	0.54	0.74	0.54	0.54	0.42	0.51	0.561429
hsa-miR-1908-3p	MIMAT0026916	0.51	0.49	0.49	0.71	0.65	0.49	0.59	0.561429
hsa-miR-4745-3p	MIMAT0019879	0.42	0.48	0.49	0.61	0.55	0.58	0.8	0.561429
hsa-miR-3161	MIMAT0015035	0.59	0.78	0.38	0.3	0.66	0.63	0.59	0.561429
hsa-miR-4514	MIMAT0019051	0.39	0.53	0.61	0.48	0.74	0.59	0.59	0.561429
hsa-miR-6499-3p	MIMAT0025451	0.64	0.63	0.61	0.49	0.36	0.38	0.82	0.561429
hsa-miR-5707	MIMAT0022501	0.26	0.54	0.68	0.74	0.47	0.77	0.47	0.561429
hsa-miR-181a-3p	MIMAT0000270	0.52	0.37	0.59	0.49	0.59	0.78	0.59	0.561429
hsa-miR-548b-5p	MIMAT0004798	0.7	0.47	0.54	0.39	0.75	0.59	0.49	0.561429
hsa-miR-6849-5p	MIMAT0027598	0.38	0.62	0.65	0.49	0.71	0.58	0.5	0.561429
hsa-miR-6813-3p	MIMAT0027527	0.45	0.61	0.45	0.59	0.47	0.66	0.69	0.56
hsa-miR-5585-3p	MIMAT0022286	0.75	0.49	0.64	0.58	0.64	0.2	0.62	0.56
hsa-miR-939-3p	MIMAT0022939	0.6	0.61	0.45	0.6	0.59	0.6	0.47	0.56
hsa-miR-135a-3p	MIMAT0004595	0.38	0.48	0.74	0.58	0.59	0.68	0.47	0.56
hsa-miR-518e-3p	MIMAT0002861	0.47	0.54	0.55	0.69	0.47	0.66	0.54	0.56
hsa-miR-7849-3p	MIMAT0030424	0.57	0.28	0.68	0.57	0.57	0.66	0.59	0.56
hsa-miR-6886-5p	MIMAT0027672	0.64	0.49	0.59	0.49	0.59	0.59	0.53	0.56
hsa-miR-4772-5p	MIMAT0019926	0.47	0.73	0.39	0.68	0.58	0.6	0.47	0.56
hsa-miR-7-5p	MIMAT0000252	0.57	0.62	0.61	0.48	0.46	0.61	0.57	0.56
hsa-miR-3065-5p	MIMAT0015066	0.66	0.72	0.28	0.22	0.7	0.62	0.72	0.56
hsa-miR-596	MIMAT0003264	0.72	0.28	0.66	0.67	0.54	0.51	0.54	0.56
hsa-miR-6881-3p	MIMAT0027663	0.66	0.61	0.47	0.58	0.47	0.77	0.36	0.56
hsa-miR-4779	MIMAT0019938	0.59	0.38	0.6	0.45	0.72	0.59	0.59	0.56
hsa-miR-5195-3p	MIMAT0021127	0.51	0.64	0.91	0.47	0.45	0.47	0.47	0.56
hsa-miR-3173-5p	MIMAT0019214	0.64	0.45	0.54	0.49	0.67	0.54	0.59	0.56
hsa-miR-6857-5p	MIMAT0027614	0.36	0.5	0.5	0.5	0.77	0.81	0.48	0.56
hsa-miR-6807-3p	MIMAT0027515	0.43	0.45	0.75	0.47	0.71	0.54	0.57	0.56
hsa-miR-765	MIMAT0003945	0.57	0.45	0.57	0.48	0.65	0.55	0.65	0.56
hsa-miR-4795-5p	MIMAT0019968	0.66	0.32	0.51	0.7	0.36	0.58	0.79	0.56
hsa-miR-4713-5p	MIMAT0019820	0.57	0.97	0.37	0.49	0.57	0.59	0.36	0.56
hsa-miR-767-3p	MIMAT0003883	0.42	0.77	0.5	0.54	0.42	0.63	0.64	0.56
hsa-miR-4430	MIMAT0018945	0.57	0.71	0.44	0.57	0.59	0.47	0.57	0.56
hsa-miR-643	MIMAT0003313	0.52	0.36	0.47	0.63	0.89	0.68	0.36	0.558571
hsa-miR-2110	MIMAT0010133	0.56	0.68	0.49	0.5	0.56	0.58	0.54	0.558571
hsa-miR-6882-5p	MIMAT0027664	0.26	0.46	0.49	0.68	1.13	0.45	0.44	0.558571
hsa-miR-4777-5p	MIMAT0019934	0.59	0.59	0.49	0.74	0.59	0.41	0.5	0.558571
hsa-miR-449b-3p	MIMAT0009203	0.65	0.33	0.6	0.8	0.33	0.6	0.6	0.558571
hsa-miR-7155-3p	MIMAT0028221	0.48	0.5	0.79	0.69	0.5	0.69	0.26	0.558571
hsa-miR-5684	MIMAT0022473	0.54	0.56	0.64	0.56	0.53	0.54	0.54	0.558571
hsa-miR-145-3p	MIMAT0004601	0.48	0.61	0.59	0.7	0.59	0.59	0.35	0.558571
hsa-miR-139-5p	MIMAT0000250	0.59	0.48	0.4	0.6	0.93	0.32	0.59	0.558571
hsa-miR-656-5p	MIMAT0026627	0.5	0.63	0.62	0.82	0.48	0.27	0.59	0.558571
hsa-miR-105-3p	MIMAT0004516	0.53	0.72	0.49	0.65	0.36	0.59	0.57	0.558571
hsa-miR-4464	MIMAT0018988	0.77	0.54	0.46	0.38	0.54	0.63	0.59	0.558571
hsa-miR-5010-3p	MIMAT0021044	0.54	0.46	0.62	0.54	0.54	0.54	0.66	0.557143
hsa-miR-4468	MIMAT0018995	0.66	0.51	0.49	0.5	0.47	0.59	0.68	0.557143
hsa-miR-412-3p	MIMAT0002170	0.7	0.42	0.54	0.38	0.57	0.39	0.9	0.557143
hsa-miR-4503	MIMAT0019039	0.54	0.54	0.66	0.66	0.37	0.59	0.54	0.557143
hsa-miR-548f-3p	MIMAT0005895	0.82	0.63	0.6	0.45	0.48	0.22	0.7	0.557143
hsa-miR-374c-3p	MIMAT0022735	0.54	0.47	0.58	0.87	0.43	0.47	0.54	0.557143
hsa-miR-3124-5p	MIMAT0014986	0.49	0.74	0.49	0.51	0.71	0.47	0.49	0.557143
hsa-miR-3680-5p	MIMAT0018106	0.75	0.51	0.44	0.66	0.71	0.47	0.36	0.557143
hsa-miR-346	MIMAT0000773	0.57	0.57	0.57	0.48	0.62	0.58	0.51	0.557143
hsa-miR-4289	MIMAT0016920	0.64	0.5	0.57	0.79	0.24	0.57	0.59	0.557143
hsa-miR-6510-3p	MIMAT0025477	0.57	0.6	0.37	0.59	0.59	0.59	0.59	0.557143
hsa-miR-4680-5p	MIMAT0019764	0.47	0.59	0.63	0.38	0.65	0.59	0.59	0.557143
hsa-miR-6824-5p	MIMAT0027548	0.75	0.38	0.41	0.41	0.65	0.65	0.65	0.557143
hsa-miR-6773-3p	MIMAT0027447	0.66	0.49	0.49	0.62	0.75	0.47	0.42	0.557143
hsa-miR-4646-3p	MIMAT0019708	0.6	0.6	0.6	0.6	0.3	0.7	0.5	0.557143
hsa-miR-8077	MIMAT0031004	0.36	0.74	0.82	0.47	0.36	0.5	0.65	0.557143
hsa-miR-4449	MIMAT0018968	0.57	0.47	0.46	0.6	0.68	0.56	0.55	0.555714
hsa-miR-3136-3p	MIMAT0019203	0.41	0.82	0.33	0.6	0.66	0.54	0.53	0.555714
hsa-miR-5007-3p	MIMAT0021036	0.64	0.78	0.53	0.54	0.43	0.54	0.43	0.555714
hsa-miR-587	MIMAT0003253	0.63	0.73	0.39	0.62	0.7	0.28	0.54	0.555714
hsa-miR-5002-5p	MIMAT0021023	0.55	0.5	0.6	0.5	0.48	0.76	0.5	0.555714
hsa-miR-7157-5p	MIMAT0028224	0.47	0.77	0.58	0.75	0.47	0.38	0.47	0.555714
hsa-miR-146a-5p	MIMAT0000449	0.59	0.4	0.6	0.65	0.48	0.58	0.59	0.555714
hsa-miR-3187-5p	MIMAT0019216	0.47	0.34	0.44	0.87	0.69	0.54	0.54	0.555714
hsa-miR-6887-5p	MIMAT0027674	0.57	0.5	0.65	0.74	0.5	0.43	0.5	0.555714
hsa-miR-627-3p	MIMAT0026623	0.47	0.38	0.64	0.87	0.47	0.59	0.47	0.555714
hsa-miR-6893-5p	MIMAT0027686	0.37	0.74	0.66	0.19	0.66	0.68	0.59	0.555714
hsa-miR-30d-3p	MIMAT0004551	0.47	0.61	0.37	0.28	1.05	0.52	0.59	0.555714
hsa-miR-675-3p	MIMAT0006790	0.66	0.46	0.32	0.81	0.55	0.57	0.52	0.555714
hsa-miR-514b-5p	MIMAT0015087	0.42	0.5	0.55	0.66	0.67	0.55	0.54	0.555714
hsa-miR-4738-3p	MIMAT0019867	0.65	0.68	0.63	0.45	0.47	0.61	0.4	0.555714
hsa-miR-451a	MIMAT0001631	0.42	0.5	0.62	0.62	0.53	0.47	0.73	0.555714
hsa-miR-190a-3p	MIMAT0026482	0.5	0.38	0.77	0.5	0.64	0.49	0.6	0.554286
hsa-miR-548am-3p	MIMAT0019076	0.6	0.45	0.6	0.64	0.68	0.55	0.36	0.554286
hsa-miR-8089	MIMAT0031016	0.57	0.45	0.44	0.49	0.76	0.63	0.54	0.554286
hsa-miR-6746-3p	MIMAT0027393	0.59	0.4	0.99	0.62	0.36	0.48	0.44	0.554286
hsa-miR-3607-3p	MIMAT0017985	0.51	0.61	0.6	0.6	0.59	0.59	0.38	0.554286
hsa-miR-132-3p	MIMAT0000426	0.9	0.54	0.37	0.38	0.42	0.68	0.59	0.554286
hsa-miR-196b-5p	MIMAT0001080	0.54	0.61	0.84	0.75	0.27	0.33	0.54	0.554286
hsa-miR-1283	MIMAT0005799	0.74	0.72	0.38	0.39	0.59	0.59	0.47	0.554286
hsa-miR-494-3p	MIMAT0002816	0.62	0.49	0.49	0.49	0.35	0.75	0.69	0.554286
hsa-miR-8054	MIMAT0030981	0.39	0.65	0.67	0.52	0.5	0.63	0.52	0.554286
hsa-miR-548p	MIMAT0005934	0.6	0.63	0.54	0.6	0.54	0.21	0.76	0.554286
hsa-miR-335-3p	MIMAT0004703	0.38	0.86	0.58	0.49	0.45	0.57	0.55	0.554286
hsa-miR-7162-3p	MIMAT0028235	0.64	0.48	0.56	0.59	0.57	0.47	0.57	0.554286
hsa-miR-627-5p	MIMAT0003296	0.47	0.49	0.48	0.41	0.85	0.49	0.69	0.554286
hsa-miR-6504-3p	MIMAT0025465	0.35	0.73	0.6	0.49	0.26	0.6	0.84	0.552857
hsa-miR-95-3p	MIMAT0000094	0.44	0.64	0.31	0.41	0.85	0.72	0.5	0.552857
hsa-miR-3618	MIMAT0017998	0.79	0.38	0.56	0.63	0.42	0.62	0.47	0.552857
hsa-miR-6781-5p	MIMAT0027462	0.87	0.4	0.6	0.38	0.34	0.59	0.69	0.552857
hsa-miR-6853-5p	MIMAT0027606	0.48	0.51	0.6	0.5	0.39	0.78	0.61	0.552857
hsa-miR-579-5p	MIMAT0026616	0.57	0.58	0.39	1.04	0.47	0.46	0.36	0.552857
hsa-miR-3654	MIMAT0018074	0.47	0.39	0.73	0.59	0.27	0.87	0.55	0.552857
hsa-miR-4737	MIMAT0019863	0.35	0.65	0.65	0.6	0.65	0.37	0.6	0.552857
hsa-miR-663b	MIMAT0005867	0.72	0.5	0.35	0.69	0.36	0.68	0.57	0.552857
hsa-miR-4317	MIMAT0016872	0.47	0.53	0.29	0.59	0.71	0.59	0.69	0.552857
hsa-miR-501-3p	MIMAT0004774	0.73	0.44	0.29	0.52	0.59	0.67	0.63	0.552857
hsa-miR-6788-5p	MIMAT0027476	0.66	0.76	0.37	0.4	0.73	0.56	0.39	0.552857
hsa-miR-4432	MIMAT0018948	0.41	0.49	0.54	0.67	0.48	0.8	0.48	0.552857
hsa-miR-3690	MIMAT0018119	0.52	0.34	0.69	0.45	0.47	0.58	0.82	0.552857
hsa-miR-655-5p	MIMAT0026626	0.59	0.81	0.47	0.59	0.47	0.47	0.47	0.552857
hsa-miR-3907	MIMAT0018179	0.68	0.76	0.36	0.47	0.47	0.44	0.69	0.552857
hsa-miR-4686	MIMAT0019773	0.57	0.48	0.71	0.47	0.71	0.46	0.47	0.552857
hsa-miR-4715-3p	MIMAT0019825	0.35	0.94	0.43	0.49	0.49	0.52	0.64	0.551429
hsa-miR-6734-3p	MIMAT0027370	0.39	0.3	0.56	0.69	0.66	0.79	0.47	0.551429
hsa-miR-664a-3p	MIMAT0005949	0.52	0.54	0.42	0.6	0.41	0.73	0.64	0.551429
hsa-miR-518c-3p	MIMAT0002848	0.74	0.54	0.54	0.54	0.4	0.8	0.3	0.551429
hsa-miR-6806-5p	MIMAT0027512	0.54	0.54	0.54	0.54	0.54	0.52	0.64	0.551429
hsa-miR-6838-3p	MIMAT0027579	0.64	0.72	0.41	0.41	0.47	0.58	0.63	0.551429
hsa-miR-6824-3p	MIMAT0027549	0.63	0.56	0.56	0.56	0.43	0.47	0.65	0.551429
hsa-miR-6820-3p	MIMAT0027541	0.53	0.44	0.53	0.71	0.59	0.59	0.47	0.551429
hsa-miR-3685	MIMAT0018113	0.61	0.63	0.71	0.33	0.62	0.49	0.47	0.551429
hsa-miR-548o-3p	MIMAT0005919	0.58	0.54	0.43	0.63	0.42	0.53	0.73	0.551429
hsa-miR-184	MIMAT0000454	0.61	0.52	0.23	0.74	0.73	0.47	0.56	0.551429
hsa-miR-6726-5p	MIMAT0027353	0.45	0.62	0.49	0.86	0.36	0.49	0.59	0.551429
hsa-miR-6809-5p	MIMAT0027518	0.36	0.55	0.73	0.38	0.53	0.62	0.69	0.551429
hsa-miR-522-3p	MIMAT0002868	0.54	0.61	0.37	0.54	0.54	0.61	0.65	0.551429
hsa-miR-3151-5p	MIMAT0015024	0.57	0.35	0.57	0.7	0.57	0.41	0.69	0.551429
hsa-miR-345-3p	MIMAT0022698	0.55	0.41	0.54	0.35	0.71	0.67	0.63	0.551429
hsa-miR-4452	MIMAT0018974	0.42	0.59	0.59	0.49	0.59	0.59	0.59	0.551429
hsa-miR-6721-5p	MIMAT0025852	0.86	0.59	0.2	0.46	0.5	0.59	0.66	0.551429
hsa-miR-200a-3p	MIMAT0000682	0.47	0.44	0.74	0.25	0.62	0.65	0.68	0.55
hsa-miR-574-5p	MIMAT0004795	0.56	0.38	0.59	0.63	0.42	0.58	0.69	0.55
hsa-miR-4789-5p	MIMAT0019959	0.76	0.49	0.49	0.49	0.85	0.49	0.28	0.55
hsa-miR-635	MIMAT0003305	0.34	0.74	0.48	0.28	0.45	0.74	0.82	0.55
hsa-miR-514a-3p	MIMAT0002883	0.5	0.5	0.63	0.45	0.61	0.71	0.45	0.55
hsa-miR-4524b-3p	MIMAT0022256	0.47	0.47	0.54	0.48	0.72	0.61	0.56	0.55
hsa-miR-670-5p	MIMAT0010357	0.26	0.5	0.6	0.6	0.71	0.59	0.59	0.55
hsa-miR-19b-3p	MIMAT0000074	0.61	0.54	0.41	0.78	0.47	0.35	0.69	0.55
hsa-miR-4638-5p	MIMAT0019695	0.75	0.64	0.39	0.59	0.59	0.3	0.59	0.55
hsa-miR-513b-5p	MIMAT0005788	0.57	0.37	0.47	0.5	0.62	0.59	0.73	0.55
hsa-miR-1231	MIMAT0005586	0.37	0.58	0.81	0.28	0.54	0.47	0.8	0.55
hsa-miR-6787-3p	MIMAT0027475	0.46	0.65	0.71	0.57	0.36	0.52	0.57	0.548571
hsa-miR-219a-2-3p	MIMAT0004675	0.47	0.45	0.7	0.45	0.47	0.76	0.54	0.548571
hsa-miR-4666b	MIMAT0022485	0.67	0.34	0.47	0.8	0.52	0.59	0.45	0.548571
hsa-miR-652-3p	MIMAT0003322	0.52	0.45	0.53	0.95	0.54	0.54	0.31	0.548571
hsa-miR-371a-3p	MIMAT0000723	0.61	0.5	0.49	0.74	0.4	0.37	0.73	0.548571
hsa-miR-4757-3p	MIMAT0019902	0.81	0.44	0.57	0.44	0.42	0.43	0.73	0.548571
hsa-miR-4763-5p	MIMAT0019912	0.54	0.47	0.54	0.8	0.42	0.54	0.53	0.548571
hsa-miR-3140-3p	MIMAT0015008	0.59	0.38	0.59	0.34	0.71	0.59	0.64	0.548571
hsa-miR-6079	MIMAT0023704	0.75	0.58	0.81	0.44	0.26	0.59	0.41	0.548571
hsa-miR-875-3p	MIMAT0004923	0.62	0.61	0.54	0.54	0.52	0.42	0.59	0.548571
hsa-miR-4719	MIMAT0019832	0.59	0.59	0.6	0.5	0.59	0.59	0.38	0.548571
hsa-miR-4797-5p	MIMAT0019972	0.57	0.71	0.57	0.47	0.54	0.57	0.41	0.548571
hsa-miR-98-5p	MIMAT0000096	0.43	0.53	0.66	0.6	0.43	0.54	0.64	0.547143
hsa-miR-3922-3p	MIMAT0018197	0.51	0.74	0.47	0.59	0.81	0.45	0.26	0.547143
hsa-miR-554	MIMAT0003217	0.56	0.5	0.49	0.26	0.94	0.49	0.59	0.547143
hsa-miR-6072	MIMAT0023697	0.66	0.46	0.53	0.57	0.59	0.47	0.55	0.547143
hsa-miR-6736-5p	MIMAT0027373	0.66	0.74	0.49	0.38	0.36	0.73	0.47	0.547143
hsa-miR-3689a-3p	MIMAT0018118	0.59	0.53	0.62	0.54	0.45	0.59	0.51	0.547143
hsa-miR-6759-5p	MIMAT0027418	0.64	0.43	0.49	0.72	0.42	0.62	0.51	0.547143
hsa-miR-649	MIMAT0003319	0.54	0.56	0.55	0.38	0.54	0.79	0.47	0.547143
hsa-miR-509-3-5p	MIMAT0004975	0.56	0.66	0.27	0.65	0.59	0.36	0.74	0.547143
hsa-miR-7155-5p	MIMAT0028220	0.47	0.29	0.6	0.6	0.38	0.69	0.8	0.547143
hsa-miR-586	MIMAT0003252	0.54	0.55	0.42	0.54	0.8	0.44	0.54	0.547143
hsa-miR-3936	MIMAT0018351	0.47	0.5	0.73	0.59	0.36	0.59	0.59	0.547143
hsa-miR-4419a	MIMAT0018931	0.45	0.58	0.71	0.55	0.43	0.56	0.54	0.545714
hsa-miR-6885-3p	MIMAT0027671	0.54	0.72	0.38	0.74	0.54	0.47	0.43	0.545714
hsa-miR-3972	MIMAT0019357	0.59	0.46	1.03	0.54	0.28	0.4	0.52	0.545714
hsa-miR-194-3p	MIMAT0004671	0.54	0.61	0.44	0.62	0.54	0.53	0.54	0.545714
hsa-miR-3675-3p	MIMAT0018099	0.37	0.68	0.46	0.59	0.43	0.47	0.82	0.545714
hsa-miR-4294	MIMAT0016849	0.6	0.61	0.24	0.6	0.68	0.37	0.72	0.545714
hsa-miR-3922-5p	MIMAT0019227	0.47	0.38	0.95	0.49	0.49	0.47	0.57	0.545714
hsa-miR-30e-5p	MIMAT0000692	0.54	0.78	0.15	0.49	0.54	0.79	0.53	0.545714
hsa-miR-4638-3p	MIMAT0019696	0.76	0.4	0.49	0.49	0.47	0.71	0.49	0.544286
hsa-miR-505-3p	MIMAT0002876	0.39	0.42	0.6	0.62	0.6	0.47	0.71	0.544286
hsa-miR-6762-3p	MIMAT0027425	0.54	0.77	0.4	0.54	0.54	0.54	0.48	0.544286
hsa-miR-516b-5p	MIMAT0002859	0.48	0.5	0.87	0.62	0.48	0.5	0.36	0.544286
hsa-miR-4654	MIMAT0019720	0.75	0.31	0.61	0.59	0.59	0.37	0.59	0.544286
hsa-miR-3137	MIMAT0015005	0.46	0.63	0.37	0.49	0.26	1.01	0.59	0.544286
hsa-miR-132-5p	MIMAT0004594	0.45	0.5	0.47	0.94	0.47	0.61	0.37	0.544286
hsa-miR-6728-5p	MIMAT0027357	0.67	0.61	0.37	0.44	0.59	0.47	0.66	0.544286
hsa-miR-4754	MIMAT0019894	0.57	0.61	0.44	0.55	0.78	0.32	0.54	0.544286
hsa-miR-508-3p	MIMAT0002880	0.75	0.49	0.49	0.49	0.47	0.65	0.47	0.544286
hsa-miR-764	MIMAT0010367	0.65	0.35	0.65	0.49	0.47	0.73	0.47	0.544286
hsa-miR-101-3p	MIMAT0000099	0.75	0.63	0.59	0.39	0.48	0.38	0.59	0.544286
hsa-miR-3915	MIMAT0018189	0.57	0.18	0.59	0.38	0.79	0.71	0.59	0.544286
hsa-miR-4257	MIMAT0016878	0.64	0.56	0.54	0.54	0.36	0.54	0.62	0.542857
hsa-miR-6781-3p	MIMAT0027463	0.54	0.5	0.49	0.63	0.53	0.78	0.33	0.542857
hsa-miR-3152-5p	MIMAT0019207	0.52	0.54	0.6	0.54	0.54	0.52	0.54	0.542857
hsa-miR-302f	MIMAT0005932	0.46	0.54	0.49	0.67	0.54	0.25	0.85	0.542857
hsa-miR-4666a-5p	MIMAT0019741	0.66	0.49	0.6	0.6	0.59	0.26	0.6	0.542857
hsa-miR-34c-3p	MIMAT0004677	0.36	0.5	0.49	0.39	1.04	0.49	0.53	0.542857
hsa-miR-3155b	MIMAT0019012	0.41	0.56	0.64	0.49	0.71	0.43	0.56	0.542857
hsa-miR-23a-5p	MIMAT0004496	0.46	0.47	0.47	1	0.47	0.46	0.47	0.542857
hsa-miR-600	MIMAT0003268	0.57	0.48	0.47	0.74	0.39	0.58	0.57	0.542857
hsa-miR-3657	MIMAT0018077	0.46	0.49	0.49	0.49	0.56	0.72	0.59	0.542857
hsa-miR-519c-5p	MIMAT0002831	0.57	0.5	0.87	0.5	0.61	0.27	0.48	0.542857
hsa-miR-519b-5p	MIMAT0005454	0.57	0.5	0.87	0.5	0.61	0.27	0.48	0.542857
hsa-miR-523-5p	MIMAT0005449	0.57	0.5	0.87	0.5	0.61	0.27	0.48	0.542857
hsa-miR-518e-5p	MIMAT0005450	0.57	0.5	0.87	0.5	0.61	0.27	0.48	0.542857
hsa-miR-522-5p	MIMAT0005451	0.57	0.5	0.87	0.5	0.61	0.27	0.48	0.542857
hsa-miR-519a-5p	MIMAT0005452	0.57	0.5	0.87	0.5	0.61	0.27	0.48	0.542857
hsa-miR-1322	MIMAT0005953	0.57	0.64	0.42	0.49	0.61	0.34	0.73	0.542857
hsa-miR-3919	MIMAT0018193	0.46	0.47	0.59	0.74	0.59	0.59	0.36	0.542857
hsa-miR-4688	MIMAT0019777	0.58	0.54	0.64	0.49	0.54	0.47	0.54	0.542857
hsa-miR-3591-3p	MIMAT0019877	0.47	0.59	0.58	0.39	0.59	0.59	0.59	0.542857
hsa-miR-297	MIMAT0004450	0.59	0.6	0.49	0.21	0.59	0.73	0.59	0.542857
hsa-miR-581	MIMAT0003246	0.57	0.55	0.55	0.54	0.54	0.52	0.52	0.541429
hsa-miR-155-5p	MIMAT0000646	0.75	0.55	0.59	0.26	0.69	0.47	0.48	0.541429
hsa-miR-592	MIMAT0003260	0.5	0.49	0.49	0.3	0.36	0.73	0.92	0.541429
hsa-miR-6075	MIMAT0023700	0.32	0.54	0.65	0.52	0.49	0.89	0.38	0.541429
hsa-miR-4450	MIMAT0018971	0.59	0.62	0.59	0.37	0.71	0.37	0.54	0.541429
hsa-miR-6774-3p	MIMAT0027449	0.59	0.36	0.58	0.34	0.44	0.94	0.54	0.541429
hsa-miR-548at-3p	MIMAT0022278	0.73	0.45	0.5	0.49	0.33	0.6	0.69	0.541429
hsa-miR-935	MIMAT0004978	0.59	0.54	0.66	0.68	0.32	0.46	0.54	0.541429
hsa-miR-548aq-5p	MIMAT0022263	0.35	0.49	0.91	0.49	0.63	0.43	0.49	0.541429
hsa-miR-6874-3p	MIMAT0027649	0.54	0.54	0.53	0.69	0.59	0.54	0.36	0.541429
hsa-miR-4730	MIMAT0019852	0.46	0.57	0.37	0.49	0.55	0.78	0.57	0.541429
hsa-miR-2276-5p	MIMAT0026921	0.42	0.69	0.6	0.55	0.54	0.55	0.44	0.541429
hsa-miR-4682	MIMAT0019767	0.69	0.42	0.2	0.49	0.3	0.87	0.82	0.541429
hsa-miR-3934-5p	MIMAT0018349	0.57	0.74	0.39	0.51	0.49	0.49	0.59	0.54
hsa-miR-6828-5p	MIMAT0027556	0.45	0.61	0.49	0.49	0.69	0.47	0.58	0.54
hsa-miR-378j	MIMAT0024612	0.57	0.6	0.22	0.59	0.55	0.68	0.57	0.54
hsa-miR-4783-3p	MIMAT0019947	0.54	0.54	0.49	0.5	0.59	0.58	0.54	0.54
hsa-miR-4277	MIMAT0016908	0.26	0.6	0.51	0.62	0.6	0.6	0.59	0.54
hsa-miR-8065	MIMAT0030992	0.66	0.48	0.49	0.72	0.58	0.58	0.27	0.54
hsa-miR-6801-5p	MIMAT0027502	0.57	0.6	0.35	0.48	0.41	0.73	0.64	0.54
hsa-miR-6828-3p	MIMAT0027557	0.49	0.52	0.52	0.26	0.71	0.7	0.58	0.54
hsa-miR-5695	MIMAT0022488	0.52	0.54	0.57	0.57	0.47	0.71	0.4	0.54
hsa-miR-4275	MIMAT0016905	0.57	0.58	0.57	0.57	0.47	0.66	0.36	0.54
hsa-miR-6864-3p	MIMAT0027629	0.24	0.54	0.54	0.8	0.54	0.47	0.65	0.54
hsa-miR-372-3p	MIMAT0000724	0.6	0.49	0.5	0.63	0.47	0.62	0.47	0.54
hsa-miR-6874-5p	MIMAT0027648	0.57	0.52	0.49	0.49	0.73	0.52	0.46	0.54
hsa-miR-548ap-3p	MIMAT0021038	0.66	0.5	0.62	0.49	0.53	0.37	0.6	0.538571
hsa-miR-1287-3p	MIMAT0026738	0.55	0.53	0.33	0.49	0.36	0.5	1.01	0.538571
hsa-miR-891a-3p	MIMAT0026717	0.37	0.5	0.52	0.19	0.94	0.73	0.52	0.538571
hsa-miR-4684-5p	MIMAT0019769	0.45	0.61	0.74	0.5	0.22	0.54	0.71	0.538571
hsa-miR-449c-3p	MIMAT0013771	0.26	0.49	0.48	0.59	0.68	0.68	0.59	0.538571
hsa-miR-4727-3p	MIMAT0019848	0.68	0.5	0.5	0.62	0.5	0.5	0.47	0.538571
hsa-miR-660-3p	MIMAT0022711	0.47	0.78	0.6	0.49	0.49	0.47	0.47	0.538571
hsa-miR-6754-3p	MIMAT0027409	0.41	0.68	0.71	0.65	0.47	0.59	0.26	0.538571
hsa-miR-4533	MIMAT0019072	0.47	0.67	0.48	0.51	0.47	0.58	0.59	0.538571
hsa-miR-4650-3p	MIMAT0019714	0.26	0.39	0.75	0.72	0.59	0.59	0.47	0.538571
hsa-miR-888-5p	MIMAT0004916	0.54	0.37	0.68	0.35	0.7	0.59	0.54	0.538571
hsa-miR-1205	MIMAT0005869	0.73	0.59	0.47	0.47	0.57	0.47	0.47	0.538571
hsa-miR-3176	MIMAT0015053	0.4	0.62	0.6	0.49	0.88	0.49	0.28	0.537143
hsa-miR-4712-5p	MIMAT0019818	0.49	0.49	0.61	0.83	0.36	0.49	0.49	0.537143
hsa-miR-423-3p	MIMAT0001340	0.47	0.74	0.49	0.49	0.38	0.49	0.7	0.537143
hsa-miR-4691-5p	MIMAT0019781	0.44	0.5	0.83	0.45	0.5	0.5	0.54	0.537143
hsa-miR-3689d	MIMAT0019008	0.46	0.38	0.53	0.66	0.69	0.53	0.51	0.537143
hsa-miR-1273f	MIMAT0020601	0.81	0.45	0.5	0.54	0.54	0.38	0.54	0.537143
hsa-miR-3606-3p	MIMAT0022965	0.17	0.93	0.49	0.54	0.59	0.52	0.52	0.537143
hsa-miR-4431	MIMAT0018947	0.54	0.67	0.55	0.54	0.44	0.55	0.47	0.537143
hsa-miR-4704-3p	MIMAT0019804	0.57	0.28	0.57	0.49	0.56	0.7	0.59	0.537143
hsa-miR-744-5p	MIMAT0004945	0.75	0.39	0.42	0.49	0.74	0.48	0.49	0.537143
hsa-miR-342-5p	MIMAT0004694	0.41	0.38	0.57	0.64	0.57	0.57	0.62	0.537143
hsa-miR-1273d	MIMAT0015090	0.41	0.74	0.55	0.55	0.51	0.41	0.59	0.537143
hsa-miR-5192	MIMAT0021123	0.75	0.63	0.58	0.28	0.58	0.36	0.58	0.537143
hsa-miR-3147	MIMAT0015019	0.3	0.74	0.5	0.51	0.85	0.49	0.37	0.537143
hsa-miR-8063	MIMAT0030990	0.54	0.61	0.54	0.54	0.54	0.47	0.52	0.537143
hsa-miR-4735-3p	MIMAT0019861	0.97	0.48	0.38	0.39	0.48	0.37	0.69	0.537143
hsa-miR-6850-3p	MIMAT0027601	0.69	0.63	0.49	0.39	0.49	0.71	0.36	0.537143
hsa-miR-383-5p	MIMAT0000738	0.59	0.55	0.43	0.49	0.47	0.64	0.58	0.535714
hsa-miR-100-5p	MIMAT0000098	0.4	0.42	0.59	0.59	0.57	0.59	0.59	0.535714
hsa-miR-3177-5p	MIMAT0019215	0.49	0.49	0.68	0.4	0.71	0.49	0.49	0.535714
hsa-miR-548s	MIMAT0014987	0.57	0.45	0.45	0.64	0.52	0.38	0.74	0.535714
hsa-miR-10a-5p	MIMAT0000253	0.57	0.49	0.67	0.53	0.53	0.43	0.53	0.535714
hsa-miR-548b-3p	MIMAT0003254	0.52	0.52	0.52	0.42	0.46	0.62	0.69	0.535714
hsa-miR-3121-5p	MIMAT0019199	0.66	0.6	0.59	0.6	0.26	0.59	0.45	0.535714
hsa-miR-584-5p	MIMAT0003249	0.71	0.61	0.39	0.49	0.59	0.49	0.47	0.535714
hsa-miR-646	MIMAT0003316	0.67	0.27	0.6	0.77	0.48	0.48	0.48	0.535714
hsa-miR-4694-5p	MIMAT0019786	0.62	0.47	0.47	0.7	0.35	0.57	0.57	0.535714
hsa-miR-653-3p	MIMAT0026625	0.53	0.61	0.54	0.54	0.53	0.47	0.53	0.535714
hsa-miR-4782-3p	MIMAT0019945	0.54	0.54	0.54	0.43	0.52	0.59	0.59	0.535714
hsa-miR-7151-3p	MIMAT0028213	0.61	0.5	0.67	0.7	0.28	0.29	0.7	0.535714
hsa-miR-153-3p	MIMAT0000439	0.68	0.48	0.58	0.6	0.45	0.48	0.47	0.534286
hsa-miR-659-5p	MIMAT0022710	0.43	0.55	0.43	0.57	0.71	0.52	0.53	0.534286
hsa-miR-6887-3p	MIMAT0027675	0.53	0.5	0.43	0.77	0.47	0.54	0.5	0.534286
hsa-miR-3928-3p	MIMAT0018205	0.47	0.84	0.37	0.47	0.47	0.65	0.47	0.534286
hsa-miR-548ar-3p	MIMAT0022266	0.57	0.59	0.37	0.57	0.59	0.53	0.52	0.534286
hsa-miR-548ag	MIMAT0018969	0.5	0.52	0.45	0.61	0.5	0.47	0.69	0.534286
hsa-miR-6783-5p	MIMAT0027466	0.68	0.31	0.54	0.31	0.75	0.52	0.63	0.534286
hsa-miR-4268	MIMAT0016896	0.54	0.81	0.57	0.31	0.52	0.63	0.36	0.534286
hsa-miR-3622b-5p	MIMAT0018005	0.7	0.62	0.56	0.47	0.52	0.47	0.4	0.534286
hsa-miR-3195	MIMAT0015079	0.36	0.47	0.75	0.38	0.47	0.75	0.56	0.534286
hsa-miR-4709-5p	MIMAT0019811	0.49	0.5	0.49	0.38	0.59	0.47	0.82	0.534286
hsa-miR-34a-3p	MIMAT0004557	0.54	0.43	0.49	0.8	0.47	0.47	0.54	0.534286
hsa-miR-6877-3p	MIMAT0027655	0.57	0.7	0.74	0.57	0.44	0.38	0.34	0.534286
hsa-miR-889-3p	MIMAT0004921	0.47	0.43	0.55	0.58	0.47	0.68	0.55	0.532857
hsa-miR-760	MIMAT0004957	0.54	0.63	0.37	0.49	0.71	0.39	0.6	0.532857
hsa-miR-6508-3p	MIMAT0025473	0.46	0.47	0.71	0.59	0.39	0.31	0.8	0.532857
hsa-miR-5691	MIMAT0022483	0.44	0.5	0.49	0.6	0.45	0.79	0.46	0.532857
hsa-miR-548t-5p	MIMAT0015009	0.57	0.5	0.55	0.47	0.65	0.55	0.44	0.532857
hsa-miR-552-3p	MIMAT0003215	0.52	0.3	0.74	0.52	0.61	0.52	0.52	0.532857
hsa-miR-4775	MIMAT0019931	0.57	0.65	0.64	0.33	0.37	0.58	0.59	0.532857
hsa-miR-3924	MIMAT0018199	0.43	0.54	0.69	0.45	0.54	0.54	0.54	0.532857
hsa-miR-548an	MIMAT0019079	0.66	0.5	0.58	0.59	0.69	0.35	0.36	0.532857
hsa-miR-4753-3p	MIMAT0019891	0.23	0.47	0.87	0.6	0.46	0.74	0.36	0.532857
hsa-miR-379-3p	MIMAT0004690	0.81	0.45	0.24	0.67	0.54	0.59	0.43	0.532857
hsa-miR-331-3p	MIMAT0000760	0.58	0.49	0.59	0.54	0.47	0.52	0.54	0.532857
hsa-miR-4524a-5p	MIMAT0019062	0.41	0.36	0.72	0.59	0.59	0.57	0.49	0.532857
hsa-miR-5002-3p	MIMAT0021024	0.57	0.59	0.56	0.49	0.57	0.38	0.57	0.532857
hsa-miR-4684-3p	MIMAT0019770	0.66	0.46	0.37	0.59	0.3	0.79	0.56	0.532857
hsa-miR-6884-5p	MIMAT0027668	0.52	0.5	0.37	1.04	0.5	0.4	0.4	0.532857
hsa-miR-499a-5p	MIMAT0002870	0.57	0.42	0.52	0.28	0.53	0.59	0.82	0.532857
hsa-miR-3914	MIMAT0018188	0.7	0.77	0.38	0.49	0.6	0.42	0.37	0.532857
hsa-miR-6872-5p	MIMAT0027644	0.66	0.5	0.57	0.45	0.59	0.42	0.54	0.532857
hsa-miR-1	MIMAT0000416	0.66	0.78	0.27	0.45	0.57	0.45	0.54	0.531429
hsa-miR-6746-5p	MIMAT0027392	0.54	0.54	0.54	0.63	0.52	0.51	0.44	0.531429
hsa-miR-4267	MIMAT0016893	0.51	0.51	0.51	0.68	0.36	0.44	0.71	0.531429
hsa-miR-557	MIMAT0003221	0.44	0.56	0.77	0.78	0.17	0.5	0.5	0.531429
hsa-miR-374b-3p	MIMAT0004956	0.46	0.7	0.59	0.47	0.61	0.42	0.47	0.531429
hsa-miR-5009-3p	MIMAT0021042	0.47	0.87	0.37	0.32	0.75	0.47	0.47	0.531429
hsa-miR-574-3p	MIMAT0003239	0.52	0.64	0.27	0.36	0.61	0.59	0.73	0.531429
hsa-miR-548al	MIMAT0019024	0.25	1	0.3	0.72	0.47	0.51	0.47	0.531429
hsa-miR-944	MIMAT0004987	0.45	0.37	0.74	0.49	0.73	0.47	0.47	0.531429
hsa-miR-8083	MIMAT0031010	0.47	0.43	0.6	0.52	0.4	0.82	0.47	0.53
hsa-miR-518b	MIMAT0002844	0.84	0.34	0.71	0.38	0.54	0.37	0.53	0.53
hsa-miR-5708	MIMAT0022502	0.59	0.59	0.59	0.43	0.59	0.25	0.67	0.53
hsa-miR-6761-3p	MIMAT0027423	0.47	0.71	0.42	0.47	0.47	0.7	0.47	0.53
hsa-miR-4676-5p	MIMAT0019758	0.54	0.46	0.44	0.67	0.71	0.42	0.47	0.53
hsa-miR-4499	MIMAT0019035	0.59	0.28	0.48	0.6	0.58	0.59	0.59	0.53
hsa-miR-634	MIMAT0003304	0.61	0.46	0.74	0.63	0.54	0.37	0.36	0.53
hsa-miR-3673	MIMAT0018096	0.47	0.38	0.49	0.85	0.49	0.29	0.74	0.53
hsa-miR-99b-3p	MIMAT0004678	0.46	0.72	0.27	0.28	0.84	0.57	0.57	0.53
hsa-miR-888-3p	MIMAT0004917	0.72	0.44	0.66	0.46	0.44	0.63	0.36	0.53
hsa-miR-16-1-3p	MIMAT0004489	0.36	0.61	0.35	0.41	1.04	0.6	0.34	0.53
hsa-miR-214-3p	MIMAT0000271	0.57	0.38	0.75	0.52	0.59	0.33	0.57	0.53
hsa-miR-371a-5p	MIMAT0004687	0.59	0.49	0.49	0.49	0.56	0.39	0.69	0.528571
hsa-miR-6784-5p	MIMAT0027468	0.57	0.68	0.57	0.49	0.57	0.2	0.62	0.528571
hsa-miR-571	MIMAT0003236	0.46	0.47	0.73	0.46	0.57	0.56	0.45	0.528571
hsa-miR-612	MIMAT0003280	0.47	0.55	0.34	0.42	0.77	0.54	0.61	0.528571
hsa-miR-3934-3p	MIMAT0022975	0.7	0.28	0.37	0.58	0.41	0.84	0.52	0.528571
hsa-miR-323a-5p	MIMAT0004696	0.57	0.56	0.58	0.37	0.45	0.58	0.59	0.528571
hsa-miR-5091	MIMAT0021083	0.68	0.45	0.52	0.53	0.53	0.52	0.47	0.528571
hsa-miR-1297	MIMAT0005886	0.26	0.53	0.75	0.31	0.62	0.88	0.35	0.528571
hsa-miR-4691-3p	MIMAT0019782	0.47	0.46	0.36	0.45	0.74	0.75	0.47	0.528571
hsa-miR-4633-3p	MIMAT0019690	0.64	0.5	0.5	0.38	0.6	0.5	0.58	0.528571
hsa-miR-3150a-5p	MIMAT0019206	0.54	0.5	0.44	0.6	0.54	0.54	0.54	0.528571
hsa-miR-6836-5p	MIMAT0027574	0.57	0.49	0.38	0.87	0.47	0.23	0.69	0.528571
hsa-miR-3935	MIMAT0018350	0.57	0.34	0.59	0.49	0.57	0.57	0.57	0.528571
hsa-miR-920	MIMAT0004970	0.46	0.9	0.52	0.49	0.36	0.47	0.5	0.528571
hsa-miR-626	MIMAT0003295	0.48	0.54	0.88	0.43	0.47	0.52	0.38	0.528571
hsa-miR-615-3p	MIMAT0003283	0.43	0.36	0.49	0.87	0.59	0.47	0.49	0.528571
hsa-miR-212-3p	MIMAT0000269	0.66	0.64	0.75	0.36	0.47	0.47	0.35	0.528571
hsa-miR-4791	MIMAT0019963	0.55	0.5	0.85	0.38	0.37	0.51	0.54	0.528571
hsa-miR-6513-3p	MIMAT0025483	0.43	0.56	0.81	0.49	0.56	0.41	0.43	0.527143
hsa-miR-517-5p	MIMAT0002851	0.37	0.49	0.49	0.71	0.58	0.58	0.47	0.527143
hsa-miR-1264	MIMAT0005791	0.74	0.43	0.54	0.53	0.54	0.37	0.54	0.527143
hsa-miR-6852-5p	MIMAT0027604	0.87	0.4	0.39	0.67	0.49	0.38	0.49	0.527143
hsa-miR-6777-3p	MIMAT0027455	0.87	0.29	0.74	0.31	0.49	0.5	0.49	0.527143
hsa-miR-7153-5p	MIMAT0028216	0.47	0.51	0.5	0.5	0.5	0.72	0.49	0.527143
hsa-miR-1287-5p	MIMAT0005878	0.46	0.55	0.59	0.82	0.36	0.45	0.46	0.527143
hsa-miR-623	MIMAT0003292	0.44	0.74	0.23	0.41	0.4	0.87	0.6	0.527143
hsa-miR-518d-3p	MIMAT0002864	0.58	0.5	0.29	0.49	0.5	0.76	0.57	0.527143
hsa-miR-4766-3p	MIMAT0019918	0.54	0.55	0.16	0.55	0.66	0.54	0.69	0.527143
hsa-miR-1279	MIMAT0005937	0.64	0.5	0.52	0.5	0.61	0.5	0.42	0.527143
hsa-miR-135b-3p	MIMAT0004698	0.52	0.61	0.44	0.41	0.54	0.63	0.54	0.527143
hsa-miR-5682	MIMAT0022470	0.29	0.83	0.44	0.44	0.71	0.72	0.26	0.527143
hsa-miR-6773-5p	MIMAT0027446	0.56	0.59	0.58	0.56	0.36	0.49	0.55	0.527143
hsa-miR-519e-3p	MIMAT0002829	0.36	0.4	0.54	0.54	0.56	0.52	0.76	0.525714
hsa-miR-4296	MIMAT0016845	0.45	0.74	0.37	0.47	0.69	0.47	0.49	0.525714
hsa-miR-8087	MIMAT0031014	0.44	0.38	0.45	0.66	0.59	0.59	0.57	0.525714
hsa-miR-3648	MIMAT0018068	0.54	0.34	0.75	0.54	0.43	0.54	0.54	0.525714
hsa-miR-4690-3p	MIMAT0019780	0.57	0.45	0.6	0.44	0.54	0.54	0.54	0.525714
hsa-miR-410-5p	MIMAT0026558	0.38	0.38	0.61	0.69	0.46	0.57	0.59	0.525714
hsa-miR-4718	MIMAT0019831	0.38	0.74	0.49	0.49	0.46	0.59	0.53	0.525714
hsa-miR-4748	MIMAT0019884	0.49	0.43	0.27	0.49	0.49	0.5	1.01	0.525714
hsa-miR-181d-3p	MIMAT0026608	0.45	0.45	0.6	0.6	0.59	0.45	0.54	0.525714
hsa-miR-362-5p	MIMAT0000705	0.31	0.49	0.49	0.75	0.59	0.49	0.56	0.525714
hsa-miR-3682-3p	MIMAT0018110	0.47	0.74	0.6	0.39	0.47	0.47	0.54	0.525714
hsa-miR-29a-5p	MIMAT0004503	0.55	0.38	0.9	0.4	0.36	0.49	0.6	0.525714
hsa-miR-140-3p	MIMAT0004597	0.36	0.55	0.55	0.78	0.36	0.54	0.54	0.525714
hsa-miR-3074-3p	MIMAT0015027	0.66	0.19	0.49	0.65	0.54	0.46	0.69	0.525714
hsa-miR-3064-5p	MIMAT0019864	0.31	0.61	0.69	0.47	0.36	0.55	0.69	0.525714
hsa-miR-3145-5p	MIMAT0019205	0.62	0.33	0.47	0.43	0.85	0.57	0.41	0.525714
hsa-miR-6875-3p	MIMAT0027651	0.51	0.53	0.48	0.46	0.71	0.53	0.46	0.525714
hsa-miR-6848-3p	MIMAT0027597	0.13	0.46	0.39	0.74	0.59	0.85	0.52	0.525714
hsa-miR-223-3p	MIMAT0000280	0.25	0.64	0.68	0.42	0.59	0.38	0.72	0.525714
hsa-miR-6810-5p	MIMAT0027520	0.42	0.5	0.43	0.54	0.71	0.54	0.54	0.525714
hsa-miR-216b-5p	MIMAT0004959	0.36	0.45	0.58	0.55	0.53	0.43	0.77	0.524286
hsa-miR-8071	MIMAT0030998	0.61	0.63	0.21	0.63	0.6	0.39	0.6	0.524286
hsa-miR-3619-3p	MIMAT0019219	0.57	0.36	0.98	0.42	0.41	0.41	0.52	0.524286
hsa-miR-196a-3p	MIMAT0004562	0.59	0.63	0.49	0.49	0.49	0.49	0.49	0.524286
hsa-miR-6879-3p	MIMAT0027659	0.67	0.41	0.54	0.3	0.52	0.54	0.69	0.524286
hsa-miR-647	MIMAT0003317	0.68	0.6	0.22	0.59	0.46	0.53	0.59	0.524286
hsa-miR-7158-5p	MIMAT0028226	0.54	0.67	0.54	0.65	0.47	0.27	0.53	0.524286
hsa-miR-4782-5p	MIMAT0019944	0.75	0.62	0.48	0.39	0.49	0.47	0.47	0.524286
hsa-miR-144-3p	MIMAT0000436	0.56	0.42	0.49	0.49	0.36	0.46	0.89	0.524286
hsa-miR-3064-3p	MIMAT0019865	0.57	0.45	0.49	0.84	0.47	0.47	0.38	0.524286
hsa-miR-645	MIMAT0003315	0.49	0.66	0.37	0.49	0.64	0.49	0.53	0.524286
hsa-miR-545-3p	MIMAT0003165	0.47	0.38	0.71	0.84	0.47	0.4	0.4	0.524286
hsa-miR-3171	MIMAT0015046	0.48	0.51	0.49	0.71	0.49	0.49	0.49	0.522857
hsa-miR-520b	MIMAT0002843	0.66	0.5	0.58	0.49	0.47	0.49	0.47	0.522857
hsa-miR-455-5p	MIMAT0003150	0.66	0.47	0.58	0.47	0.56	0.47	0.45	0.522857
hsa-miR-329-3p	MIMAT0001629	0.4	0.48	0.49	0.98	0.48	0.48	0.35	0.522857
hsa-miR-30c-2-3p	MIMAT0004550	0.4	0.45	0.44	0.44	0.54	0.64	0.75	0.522857
hsa-miR-4417	MIMAT0018929	0.54	0.54	0.48	0.55	0.54	0.47	0.54	0.522857
hsa-miR-7151-5p	MIMAT0028212	0.25	0.5	0.62	0.61	0.71	0.47	0.5	0.522857
hsa-miR-4522	MIMAT0019060	0.43	0.69	0.54	0.79	0.54	0.4	0.27	0.522857
hsa-miR-5696	MIMAT0022489	0.46	0.48	0.48	0.51	0.69	0.37	0.67	0.522857
hsa-miR-541-5p	MIMAT0004919	0.47	0.46	0.45	0.74	0.5	0.5	0.54	0.522857
hsa-miR-4693-3p	MIMAT0019785	0.81	0.46	0.35	0.35	0.55	0.59	0.55	0.522857
hsa-miR-802	MIMAT0004185	0.54	0.54	0.43	0.56	0.42	0.54	0.63	0.522857
hsa-miR-2114-5p	MIMAT0011156	0.45	0.6	0.37	0.59	0.62	0.57	0.46	0.522857
hsa-miR-6871-3p	MIMAT0027643	0.47	0.28	0.47	0.49	0.57	0.56	0.82	0.522857
hsa-miR-2117	MIMAT0011162	0.36	0.54	0.33	0.7	0.54	0.54	0.65	0.522857
hsa-miR-6515-5p	MIMAT0025486	0.45	0.88	0.49	0.19	0.36	0.47	0.82	0.522857
hsa-miR-7161-3p	MIMAT0028233	0.39	0.54	0.67	0.53	0.51	0.67	0.35	0.522857
hsa-miR-3127-5p	MIMAT0014990	0.61	0.59	0.37	0.6	0.59	0.58	0.32	0.522857
hsa-miR-675-5p	MIMAT0004284	0.43	0.5	0.34	0.6	0.73	0.4	0.65	0.521429
hsa-miR-2467-3p	MIMAT0019953	0.45	0.49	0.48	0.49	0.59	0.38	0.77	0.521429
hsa-miR-4712-3p	MIMAT0019819	0.47	0.59	0.59	0.58	0.59	0.44	0.39	0.521429
hsa-miR-3653	MIMAT0018073	0.38	0.39	0.48	0.89	0.47	0.47	0.57	0.521429
hsa-miR-181d-5p	MIMAT0002821	0.63	0.69	0.35	0.47	0.54	0.43	0.54	0.521429
hsa-miR-208b-5p	MIMAT0026722	0.46	0.5	0.5	0.5	0.7	0.59	0.4	0.521429
hsa-miR-1250-5p	MIMAT0005902	0.63	0.5	0.5	0.62	0.6	0.3	0.5	0.521429
hsa-miR-513b-3p	MIMAT0026749	0.75	0.55	0.48	0.34	0.47	0.54	0.52	0.521429
hsa-miR-628-5p	MIMAT0004809	0.47	0.61	0.6	0.6	0.59	0.4	0.38	0.521429
hsa-miR-3168	MIMAT0015043	0.48	0.62	0.49	0.86	0.38	0.33	0.49	0.521429
hsa-miR-590-5p	MIMAT0003258	0.44	0.47	0.46	0.75	0.47	0.59	0.47	0.521429
hsa-miR-1252-3p	MIMAT0026744	0.65	0.5	0.37	0.49	0.6	0.53	0.51	0.521429
hsa-miR-4746-5p	MIMAT0019880	0.47	0.38	0.8	0.47	0.47	0.47	0.59	0.521429
hsa-miR-7844-5p	MIMAT0030419	0.44	0.51	0.49	0.52	0.74	0.66	0.28	0.52
hsa-miR-4447	MIMAT0018966	0.47	0.41	0.47	0.8	0.46	0.47	0.56	0.52
hsa-miR-378f	MIMAT0018932	0.54	0.48	0.55	0.65	0.36	0.54	0.52	0.52
hsa-miR-134-3p	MIMAT0026481	0.49	0.75	0.49	0.51	0.51	0.49	0.4	0.52
hsa-miR-4714-5p	MIMAT0019822	0.81	0.54	0.54	0.4	0.36	0.37	0.62	0.52
hsa-miR-138-5p	MIMAT0000430	0.37	0.58	0.32	0.73	0.58	0.48	0.58	0.52
hsa-miR-142-3p	MIMAT0000434	0.5	0.62	0.49	0.62	0.3	0.61	0.5	0.52
hsa-miR-4473	MIMAT0019000	0.53	0.45	0.38	1	0.32	0.38	0.58	0.52
hsa-miR-4796-5p	MIMAT0019970	0.5	0.5	0.5	0.41	0.52	0.71	0.5	0.52
hsa-miR-4764-3p	MIMAT0019915	0.47	0.49	0.49	0.49	0.58	0.63	0.49	0.52
hsa-miR-6851-5p	MIMAT0027602	0.23	0.58	0.7	0.47	0.72	0.47	0.47	0.52
hsa-miR-146b-3p	MIMAT0004766	0.46	0.28	0.74	0.49	0.47	0.73	0.47	0.52
hsa-miR-4736	MIMAT0019862	0.57	0.3	0.47	0.47	0.6	0.76	0.47	0.52
hsa-miR-2909	MIMAT0013863	0.38	0.65	0.49	0.6	0.62	0.39	0.5	0.518571
hsa-miR-4786-5p	MIMAT0019954	0.54	0.57	0.49	0.64	0.25	0.6	0.54	0.518571
hsa-miR-4312	MIMAT0016864	0.59	0.25	0.74	0.38	0.59	0.49	0.59	0.518571
hsa-miR-6873-5p	MIMAT0027646	0.55	0.38	0.38	0.55	0.75	0.47	0.55	0.518571
hsa-miR-4427	MIMAT0018942	0.46	0.61	0.47	0.58	0.57	0.13	0.81	0.518571
hsa-miR-4644	MIMAT0019704	0.5	0.51	0.63	0.6	0.3	0.5	0.59	0.518571
hsa-miR-520a-3p	MIMAT0002834	0.47	0.54	0.6	0.66	0.36	0.47	0.53	0.518571
hsa-miR-580-5p	MIMAT0026617	0.49	0.48	0.57	0.31	0.57	0.42	0.79	0.518571
hsa-miR-6866-3p	MIMAT0027633	0.47	0.49	0.51	0.49	0.71	0.37	0.59	0.518571
hsa-miR-518f-3p	MIMAT0002842	0.5	0.5	0.43	0.5	0.61	0.62	0.47	0.518571
hsa-miR-1288-5p	MIMAT0026743	0.66	0.53	0.29	0.63	0.53	0.51	0.48	0.518571
hsa-miR-99a-5p	MIMAT0000097	0.47	0.48	0.37	0.74	0.63	0.47	0.47	0.518571
hsa-miR-2355-3p	MIMAT0017950	0.66	0.59	0.38	0.31	0.38	0.71	0.59	0.517143
hsa-miR-636	MIMAT0003306	0.46	0.47	0.49	0.6	0.66	0.47	0.47	0.517143
hsa-miR-516a-5p	MIMAT0004770	0.48	0.47	0.83	0.6	0.45	0.32	0.47	0.517143
hsa-miR-373-5p	MIMAT0000725	0.42	0.54	0.53	0.65	0.47	0.54	0.47	0.517143
hsa-miR-487a-5p	MIMAT0026559	0.25	0.55	0.6	0.54	0.54	0.55	0.59	0.517143
hsa-miR-576-5p	MIMAT0003241	0.5	0.58	0.6	0.6	0.36	0.59	0.39	0.517143
hsa-miR-1468-5p	MIMAT0006789	0.43	0.45	0.56	0.56	0.54	0.54	0.54	0.517143
hsa-miR-6883-3p	MIMAT0027667	0.44	0.61	0.35	0.87	0.36	0.47	0.52	0.517143
hsa-miR-4445-3p	MIMAT0018964	0.47	0.35	0.42	0.72	0.31	0.56	0.79	0.517143
hsa-miR-3611	MIMAT0017988	0.47	0.28	0.74	0.38	0.59	0.47	0.69	0.517143
hsa-miR-5584-5p	MIMAT0022283	0.48	0.48	0.47	0.5	0.62	0.71	0.36	0.517143
hsa-miR-4693-5p	MIMAT0019784	0.57	0.48	0.42	0.54	0.47	0.45	0.69	0.517143
hsa-miR-6512-3p	MIMAT0025481	0.43	0.69	0.57	0.66	0.34	0.59	0.34	0.517143
hsa-miR-5685	MIMAT0022475	0.47	0.35	0.47	0.7	0.59	0.57	0.47	0.517143
hsa-miR-6748-5p	MIMAT0027396	0.49	0.4	0.29	0.49	0.78	0.79	0.38	0.517143
hsa-miR-3672	MIMAT0018095	0.44	0.61	0.6	0.53	0.59	0.38	0.47	0.517143
hsa-miR-6822-5p	MIMAT0027544	0.39	0.54	0.54	0.49	0.67	0.49	0.49	0.515714
hsa-miR-363-5p	MIMAT0003385	0.65	0.52	0.49	0.62	0.47	0.37	0.49	0.515714
hsa-miR-3200-5p	MIMAT0017392	0.42	0.56	0.74	0.48	0.56	0.29	0.56	0.515714
hsa-miR-5591-3p	MIMAT0022302	0.5	0.21	0.79	0.6	0.39	0.73	0.39	0.515714
hsa-miR-3591-5p	MIMAT0019876	0.76	0.5	0.5	0.52	0.34	0.49	0.5	0.515714
hsa-miR-4445-5p	MIMAT0018963	0.56	0.62	0.41	0.49	0.55	0.39	0.59	0.515714
hsa-miR-20b-5p	MIMAT0001413	0.47	0.47	0.59	0.47	0.45	0.47	0.69	0.515714
hsa-miR-18a-3p	MIMAT0002891	0.65	0.4	0.49	0.6	0.49	0.37	0.61	0.515714
hsa-miR-29c-5p	MIMAT0004673	0.75	0.4	0.74	0.6	0.51	0.27	0.34	0.515714
hsa-miR-5702	MIMAT0022495	0.6	0.53	0.23	0.46	0.85	0.47	0.47	0.515714
hsa-miR-8080	MIMAT0031007	0.49	0.61	0.49	0.3	0.59	0.65	0.48	0.515714
hsa-miR-7705	MIMAT0030020	0.5	0.5	0.49	0.37	0.82	0.43	0.5	0.515714
hsa-miR-3975	MIMAT0019360	0.5	0.4	0.75	0.38	0.49	0.59	0.5	0.515714
hsa-miR-3129-3p	MIMAT0019202	0.38	0.5	0.49	0.49	0.5	0.57	0.67	0.514286
hsa-miR-377-3p	MIMAT0000730	0.47	0.49	0.49	0.4	0.58	0.79	0.38	0.514286
hsa-miR-6871-5p	MIMAT0027642	0.78	0.55	0.5	0.49	0.37	0.55	0.36	0.514286
hsa-miR-1252-5p	MIMAT0005944	0.47	0.6	0.47	0.83	0.29	0.47	0.47	0.514286
hsa-miR-585-3p	MIMAT0003250	0.47	0.82	0.38	0.38	0.37	0.47	0.71	0.514286
hsa-miR-30e-3p	MIMAT0000693	0.62	0.49	0.49	0.49	0.37	0.76	0.38	0.514286
hsa-miR-3610	MIMAT0017987	0.45	0.41	0.75	0.49	0.6	0.2	0.7	0.514286
hsa-miR-22-5p	MIMAT0004495	0.57	0.57	0.46	0.57	0.59	0.27	0.57	0.514286
hsa-miR-6847-5p	MIMAT0027594	0.48	0.5	0.37	0.41	0.5	0.62	0.72	0.514286
hsa-miR-4755-3p	MIMAT0019896	0.36	0.64	0.19	0.56	0.67	0.47	0.71	0.514286
hsa-miR-524-3p	MIMAT0002850	0.49	0.53	0.89	0.49	0.51	0.39	0.29	0.512857
hsa-miR-891b	MIMAT0004913	0.64	0.5	0.3	0.4	0.48	0.5	0.77	0.512857
hsa-miR-410-3p	MIMAT0002171	0.66	0.33	0.57	0.48	0.53	0.61	0.41	0.512857
hsa-miR-6513-5p	MIMAT0025482	0.47	0.32	0.59	0.69	0.34	0.71	0.47	0.512857
hsa-miR-30b-3p	MIMAT0004589	0.58	0.49	0.57	0.57	0.36	0.56	0.46	0.512857
hsa-miR-628-3p	MIMAT0003297	0.47	0.47	0.47	0.48	0.47	0.88	0.35	0.512857
hsa-miR-218-5p	MIMAT0000275	0.22	0.61	0.58	0.37	0.54	0.73	0.54	0.512857
hsa-miR-1267	MIMAT0005921	0.47	0.47	0.58	0.39	0.48	0.84	0.36	0.512857
hsa-miR-3918	MIMAT0018192	0.59	0.5	0.59	0.59	0.48	0.25	0.59	0.512857
hsa-miR-4282	MIMAT0016912	0.57	0.53	0.57	0.49	0.62	0.47	0.34	0.512857
hsa-miR-3974	MIMAT0019359	0.49	0.45	0.49	0.49	0.49	0.47	0.71	0.512857
hsa-miR-378d	MIMAT0018926	0.38	0.7	0.49	0.41	0.52	0.54	0.54	0.511429
hsa-miR-3160-3p	MIMAT0015034	0.47	0.61	0.49	0.39	0.56	0.47	0.59	0.511429
hsa-miR-552-5p	MIMAT0026615	0.47	0.47	0.59	0.4	0.62	0.56	0.47	0.511429
hsa-miR-5583-5p	MIMAT0022281	0.49	0.34	0.49	0.49	0.59	0.37	0.81	0.511429
hsa-miR-3616-3p	MIMAT0017996	0.49	0.57	0.49	0.9	0.26	0.4	0.47	0.511429
hsa-miR-3622b-3p	MIMAT0018006	0.62	0.45	0.74	0.64	0.33	0.46	0.34	0.511429
hsa-miR-6070	MIMAT0023695	0.37	0.62	0.67	0.49	0.57	0.39	0.47	0.511429
hsa-miR-6842-3p	MIMAT0027587	0.47	0.76	0.49	0.49	0.48	0.35	0.54	0.511429
hsa-miR-1286	MIMAT0005877	0.61	0.49	0.39	0.49	0.57	0.54	0.49	0.511429
hsa-miR-381-3p	MIMAT0000736	0.49	0.61	0.49	0.49	0.42	0.61	0.47	0.511429
hsa-miR-32-5p	MIMAT0000090	0.35	0.47	0.91	0.43	0.35	0.56	0.51	0.511429
hsa-miR-892b	MIMAT0004918	0.61	0.62	0.57	0.49	0.46	0.47	0.36	0.511429
hsa-miR-1273a	MIMAT0005926	0.23	0.5	0.44	0.94	0.5	0.53	0.44	0.511429
hsa-miR-372-5p	MIMAT0026484	0.51	0.26	0.69	0.55	0.47	0.48	0.62	0.511429
hsa-miR-6792-5p	MIMAT0027484	0.57	0.58	0.57	0.57	0.36	0.57	0.36	0.511429
hsa-miR-4675	MIMAT0019757	0.38	0.62	0.37	0.57	0.47	0.47	0.69	0.51
hsa-miR-4328	MIMAT0016926	0.55	0.24	0.57	0.54	0.67	0.55	0.45	0.51
hsa-miR-214-5p	MIMAT0004564	0.5	0.63	0.52	0.57	0.49	0.37	0.49	0.51
hsa-miR-383-3p	MIMAT0026485	0.66	0.49	0.36	0.38	0.7	0.52	0.46	0.51
hsa-miR-3664-3p	MIMAT0019220	0.54	0.64	0.49	0.3	0.47	0.63	0.5	0.51
hsa-miR-4538	MIMAT0019081	0.41	0.46	0.55	0.55	0.63	0.45	0.52	0.51
hsa-miR-103b	MIMAT0007402	0.56	0.47	0.46	0.47	0.46	0.56	0.59	0.51
hsa-miR-199b-5p	MIMAT0000263	0.36	0.67	0.36	0.49	0.37	0.62	0.7	0.51
hsa-miR-4780	MIMAT0019939	0.4	0.43	0.76	0.54	0.54	0.54	0.36	0.51
hsa-miR-1255b-2-3p	MIMAT0022725	0.68	0.49	0.49	0.38	0.47	0.59	0.47	0.51
hsa-miR-6767-3p	MIMAT0027435	0.68	0.38	0.36	0.67	0.47	0.4	0.61	0.51
hsa-miR-7153-3p	MIMAT0028217	0.47	0.5	0.6	0.24	0.85	0.32	0.59	0.51
hsa-miR-1911-5p	MIMAT0007885	0.74	0.38	0.47	0.32	0.56	0.47	0.62	0.508571
hsa-miR-25-3p	MIMAT0000081	0.47	0.39	0.5	0.49	0.73	0.49	0.49	0.508571
hsa-miR-611	MIMAT0003279	0.62	0.38	0.54	0.54	0.52	0.44	0.52	0.508571
hsa-miR-6876-3p	MIMAT0027653	0.41	0.38	0.37	0.36	0.84	0.59	0.61	0.508571
hsa-miR-4634	MIMAT0019691	0.49	0.31	0.39	0.49	0.49	0.5	0.89	0.508571
hsa-miR-302d-3p	MIMAT0000718	0.49	0.51	0.64	0.49	0.49	0.47	0.47	0.508571
hsa-miR-4668-3p	MIMAT0019746	0.59	0.5	0.49	0.38	0.38	0.73	0.49	0.508571
hsa-miR-7843-3p	MIMAT0030412	0.44	0.35	0.47	0.43	0.36	0.87	0.64	0.508571
hsa-miR-3201	MIMAT0015086	0.59	0.3	0.49	0.41	0.59	0.59	0.59	0.508571
hsa-miR-4319	MIMAT0016870	0.5	0.5	0.49	0.51	0.61	0.47	0.48	0.508571
hsa-miR-6128	MIMAT0024611	0.49	0.38	0.49	0.49	0.7	0.58	0.43	0.508571
hsa-miR-8074	MIMAT0031001	0.55	0.7	0.35	0.62	0.59	0.37	0.38	0.508571
hsa-miR-6826-3p	MIMAT0027553	0.49	0.51	0.49	0.38	0.37	0.59	0.73	0.508571
hsa-miR-4768-5p	MIMAT0019920	0.54	0.33	0.44	0.69	0.65	0.37	0.54	0.508571
hsa-miR-6503-5p	MIMAT0025462	0.57	0.38	0.44	0.54	0.65	0.44	0.54	0.508571
hsa-miR-4723-3p	MIMAT0019839	0.57	0.48	0.36	0.57	0.57	0.44	0.57	0.508571
hsa-miR-5585-5p	MIMAT0022285	0.47	0.4	0.75	0.49	0.36	0.29	0.79	0.507143
hsa-miR-1305	MIMAT0005893	0.6	0.5	0.62	0.54	0.44	0.41	0.44	0.507143
hsa-miR-6840-3p	MIMAT0027583	0.68	0.38	0.8	0.38	0.46	0.49	0.36	0.507143
hsa-miR-3688-3p	MIMAT0018116	0.54	0.67	0.33	0.54	0.43	0.66	0.38	0.507143
hsa-miR-3678-3p	MIMAT0018103	0.49	0.4	0.42	0.6	0.52	0.47	0.65	0.507143
hsa-miR-6073	MIMAT0023698	0.47	0.79	0.22	0.45	0.46	0.47	0.69	0.507143
hsa-miR-4716-5p	MIMAT0019826	0.52	0.5	0.49	0.49	0.6	0.68	0.27	0.507143
hsa-miR-493-5p	MIMAT0002813	0.57	0.45	0.32	0.52	0.33	0.64	0.72	0.507143
hsa-miR-943	MIMAT0004986	0.43	0.53	0.76	0.51	0.36	0.61	0.35	0.507143
hsa-miR-548av-5p	MIMAT0022303	0.66	0.57	0.47	0.29	0.37	0.5	0.69	0.507143
hsa-miR-5705	MIMAT0022499	0.75	0.49	0.37	0.23	0.59	0.63	0.49	0.507143
hsa-miR-1199-3p	MIMAT0031120	0.46	0.72	0.45	0.33	0.46	0.62	0.51	0.507143
hsa-miR-3976	MIMAT0019361	0.36	0.52	0.62	0.4	0.63	0.42	0.6	0.507143
hsa-miR-6876-5p	MIMAT0027652	0.49	0.49	0.49	0.49	0.59	0.53	0.47	0.507143
hsa-miR-654-5p	MIMAT0003330	0.57	0.74	0.49	0.38	0.59	0.3	0.48	0.507143
hsa-miR-4715-5p	MIMAT0019824	0.29	0.63	0.48	0.49	0.35	0.5	0.81	0.507143
hsa-miR-1285-5p	MIMAT0022719	0.51	0.51	0.41	0.5	0.63	0.4	0.59	0.507143
hsa-miR-1185-2-3p	MIMAT0022713	0.38	0.49	0.49	0.75	0.38	0.59	0.47	0.507143
hsa-miR-651-3p	MIMAT0026624	0.59	0.52	0.31	0.5	0.59	0.52	0.52	0.507143
hsa-miR-633	MIMAT0003303	0.47	0.38	0.47	0.62	0.67	0.47	0.47	0.507143
hsa-miR-4667-3p	MIMAT0019744	0.44	0.61	0.59	0.3	0.43	0.59	0.59	0.507143
hsa-miR-582-5p	MIMAT0003247	0.57	0.39	0.49	0.87	0.28	0.38	0.57	0.507143
hsa-miR-4781-3p	MIMAT0019943	0.57	0.38	0.62	0.59	0.46	0.57	0.36	0.507143
hsa-miR-7112-5p	MIMAT0028121	0.66	0.31	0.4	0.74	0.61	0.47	0.35	0.505714
hsa-miR-551b-3p	MIMAT0003233	0.46	0.47	0.58	0.6	0.26	0.58	0.59	0.505714
hsa-miR-6823-3p	MIMAT0027547	0.36	0.33	0.54	0.54	0.46	0.73	0.58	0.505714
hsa-miR-29b-3p	MIMAT0000100	0.57	0.54	0.49	0.45	0.43	0.43	0.63	0.505714
hsa-miR-1273c	MIMAT0015017	0.47	0.5	0.53	0.5	0.47	0.48	0.59	0.505714
hsa-miR-4305	MIMAT0016857	0.33	0.45	0.55	0.6	0.65	0.54	0.42	0.505714
hsa-miR-107	MIMAT0000104	0.31	0.54	0.54	0.54	0.78	0.54	0.29	0.505714
hsa-miR-6743-3p	MIMAT0027388	0.61	0.18	0.44	0.49	0.51	0.77	0.54	0.505714
hsa-miR-144-5p	MIMAT0004600	0.57	0.42	0.41	0.33	0.71	0.51	0.59	0.505714
hsa-miR-3677-3p	MIMAT0018101	0.52	0.58	0.47	0.47	0.56	0.47	0.47	0.505714
hsa-miR-6817-5p	MIMAT0027534	0.47	0.47	0.8	0.46	0.31	0.56	0.47	0.505714
hsa-miR-4761-3p	MIMAT0019909	0.66	0.33	0.49	0.6	0.51	0.48	0.47	0.505714
hsa-miR-4329	MIMAT0016923	0.56	0.74	0.39	0.56	0.51	0.49	0.29	0.505714
hsa-miR-320e	MIMAT0015072	0.42	0.5	0.5	0.5	0.36	0.72	0.54	0.505714
hsa-miR-6723-5p	MIMAT0025855	0.66	0.35	0.74	0.49	0.48	0.33	0.49	0.505714
hsa-miR-200c-5p	MIMAT0004657	0.47	0.46	0.2	0.46	0.52	0.37	1.05	0.504286
hsa-miR-6747-3p	MIMAT0027395	0.41	0.63	0.49	0.63	0.49	0.39	0.49	0.504286
hsa-miR-6772-3p	MIMAT0027445	0.42	0.66	0.49	0.49	0.5	0.48	0.49	0.504286
hsa-miR-6516-5p	MIMAT0030417	0.47	0.61	0.39	0.51	0.65	0.53	0.37	0.504286
hsa-miR-7150	MIMAT0028211	0.67	0.49	0.53	0.35	0.46	0.39	0.64	0.504286
hsa-miR-135a-5p	MIMAT0000428	0.54	0.57	0.62	0.49	0.47	0.37	0.47	0.504286
hsa-miR-7107-5p	MIMAT0028111	0.47	0.61	0.47	0.42	0.62	0.47	0.47	0.504286
hsa-miR-4661-3p	MIMAT0019730	0.47	0.47	0.38	0.59	0.68	0.47	0.47	0.504286
hsa-miR-5699-3p	MIMAT0022492	0.42	0.5	0.62	0.21	0.59	0.5	0.69	0.504286
hsa-miR-4670-5p	MIMAT0019750	0.87	0.38	0.49	0.49	0.46	0.48	0.36	0.504286
hsa-miR-7112-3p	MIMAT0028122	0.59	0.22	0.49	0.42	0.84	0.59	0.38	0.504286
hsa-miR-3150b-3p	MIMAT0018194	0.36	0.49	0.36	0.44	0.57	0.74	0.57	0.504286
hsa-miR-569	MIMAT0003234	0.47	0.46	0.49	0.59	0.44	0.59	0.49	0.504286
hsa-miR-6726-3p	MIMAT0027354	0.39	0.38	0.51	0.41	0.63	0.59	0.62	0.504286
hsa-miR-7111-5p	MIMAT0028119	0.54	0.31	0.54	0.54	0.63	0.54	0.42	0.502857
hsa-miR-4664-3p	MIMAT0019738	0.49	0.38	0.49	0.49	0.49	0.7	0.48	0.502857
hsa-miR-4768-3p	MIMAT0019921	0.48	0.47	0.6	0.35	0.47	0.47	0.68	0.502857
hsa-miR-5588-5p	MIMAT0022295	0.54	0.58	0.54	0.45	0.33	0.65	0.43	0.502857
hsa-miR-6886-3p	MIMAT0027673	0.26	0.59	0.73	0.53	0.36	0.54	0.51	0.502857
hsa-miR-520f-5p	MIMAT0026609	0.57	0.51	0.32	0.74	0.58	0.32	0.48	0.502857
hsa-miR-4735-5p	MIMAT0019860	0.47	0.41	0.59	0.63	0.36	0.59	0.47	0.502857
hsa-miR-3714	MIMAT0018165	0.47	0.49	0.49	0.49	0.37	0.49	0.72	0.502857
hsa-miR-4462	MIMAT0018986	0.47	0.38	0.33	0.87	0.47	0.47	0.53	0.502857
hsa-miR-6737-3p	MIMAT0027376	0.47	0.43	0.49	0.87	0.47	0.42	0.37	0.502857
hsa-miR-188-3p	MIMAT0004613	0.46	0.52	0.47	0.65	0.49	0.47	0.46	0.502857
hsa-miR-4670-3p	MIMAT0019751	0.47	0.23	0.37	0.71	0.53	0.47	0.74	0.502857
hsa-miR-382-5p	MIMAT0000737	0.65	0.5	0.38	0.59	0.47	0.45	0.47	0.501429
hsa-miR-4704-5p	MIMAT0019803	0.48	0.5	0.5	0.65	0.5	0.38	0.5	0.501429
hsa-miR-431-5p	MIMAT0001625	0.54	0.38	0.74	0.28	0.59	0.55	0.43	0.501429
hsa-miR-6830-5p	MIMAT0027560	0.67	0.18	0.59	0.7	0.44	0.47	0.46	0.501429
hsa-miR-500a-3p	MIMAT0002871	0.18	0.38	0.74	0.85	0.47	0.47	0.42	0.501429
hsa-miR-3127-3p	MIMAT0019201	0.37	0.46	0.5	0.39	0.71	0.54	0.54	0.501429
hsa-miR-4790-5p	MIMAT0019961	0.36	0.47	0.59	0.47	0.59	0.47	0.56	0.501429
hsa-miR-6846-3p	MIMAT0027593	0.5	0.5	0.4	0.64	0.47	0.5	0.5	0.501429
hsa-miR-1278	MIMAT0005936	1.04	0.06	0.37	0.44	0.73	0.4	0.47	0.501429
hsa-miR-424-3p	MIMAT0004749	0.59	0.22	0.74	0.4	0.6	0.37	0.59	0.501429
hsa-miR-4773	MIMAT0019928	0.38	0.51	0.32	0.5	0.62	0.49	0.69	0.501429
hsa-miR-378e	MIMAT0018927	0.38	0.47	0.32	0.76	0.45	0.66	0.47	0.501429
hsa-miR-491-3p	MIMAT0004765	0.75	0.41	0.49	0.49	0.49	0.39	0.49	0.501429
hsa-miR-4292	MIMAT0016919	0.66	0.5	0.5	0.38	0.39	0.47	0.6	0.5
hsa-miR-106a-3p	MIMAT0004517	0.77	0.5	0.39	0.5	0.16	0.49	0.69	0.5
hsa-miR-126-5p	MIMAT0000444	0.5	0.5	0.6	0.45	0.47	0.38	0.6	0.5
hsa-miR-6830-3p	MIMAT0027561	0.5	0.61	0.49	0.41	0.6	0.5	0.39	0.5
hsa-miR-6888-5p	MIMAT0027676	0.49	0.78	0.49	0.36	0.61	0.49	0.28	0.5
hsa-miR-4308	MIMAT0016861	0.48	0.42	0.69	0.6	0.4	0.41	0.5	0.5
hsa-miR-3660	MIMAT0018081	0.5	0.5	0.4	0.6	0.53	0.47	0.5	0.5
hsa-miR-7106-3p	MIMAT0028110	0.6	0.5	0.78	0.32	0.3	0.4	0.6	0.5
hsa-miR-27a-5p	MIMAT0004501	0.68	0.5	0.49	0.3	0.69	0.63	0.21	0.5
hsa-miR-6815-5p	MIMAT0027530	0.39	0.43	0.37	0.48	0.88	0.37	0.58	0.5
hsa-miR-7106-5p	MIMAT0028109	0.47	0.85	0.39	0.49	0.36	0.47	0.47	0.5
hsa-miR-520c-3p	MIMAT0002846	0.68	0.38	0.56	0.31	0.47	0.55	0.55	0.5
hsa-miR-6514-3p	MIMAT0025485	0.47	0.61	0.51	0.41	0.47	0.56	0.47	0.5
hsa-miR-676-3p	MIMAT0018204	0.49	0.4	0.49	0.51	0.49	0.53	0.59	0.5
hsa-miR-181c-5p	MIMAT0000258	0.51	0.38	0.61	0.48	0.48	0.48	0.56	0.5
hsa-miR-4495	MIMAT0019030	0.54	0.24	0.49	0.7	0.6	0.49	0.44	0.5
hsa-miR-625-5p	MIMAT0003294	0.49	0.61	0.6	0.49	0.49	0.45	0.36	0.498571
hsa-miR-3130-5p	MIMAT0014995	0.54	0.54	0.54	0.45	0.41	0.37	0.64	0.498571
hsa-miR-378g	MIMAT0018937	0.54	0.54	0.56	0.33	0.47	0.51	0.54	0.498571
hsa-miR-3182	MIMAT0015062	0.47	0.29	0.62	0.51	0.47	0.26	0.87	0.498571
hsa-miR-6738-5p	MIMAT0027377	0.47	0.51	0.37	0.48	0.7	0.48	0.48	0.498571
hsa-miR-6889-3p	MIMAT0027679	0.75	0.47	0.6	0.38	0.47	0.37	0.45	0.498571
hsa-miR-3920	MIMAT0018195	0.39	0.47	0.6	0.58	0.44	0.65	0.36	0.498571
hsa-miR-450a-1-3p	MIMAT0022700	0.48	0.49	0.37	0.5	0.47	0.49	0.69	0.498571
hsa-miR-6835-3p	MIMAT0027571	0.47	0.4	0.74	0.31	0.46	0.55	0.56	0.498571
hsa-miR-5003-3p	MIMAT0021026	0.49	0.36	0.46	0.56	0.46	0.47	0.69	0.498571
hsa-miR-4648	MIMAT0019710	0.57	0.47	0.33	0.59	0.46	0.38	0.69	0.498571
hsa-miR-4490	MIMAT0019025	0.39	0.4	0.47	0.39	0.75	0.63	0.46	0.498571
hsa-miR-630	MIMAT0003299	0.5	0.58	0.49	0.62	0.49	0.5	0.31	0.498571
hsa-miR-548ap-5p	MIMAT0021037	0.59	0.61	0.39	0.6	0.48	0.34	0.48	0.498571
hsa-miR-4261	MIMAT0016890	0.49	0.74	0.49	0.28	0.59	0.59	0.31	0.498571
hsa-miR-4676-3p	MIMAT0019759	0.59	0.5	0.38	0.32	0.35	0.38	0.97	0.498571
hsa-miR-454-3p	MIMAT0003885	0.47	0.39	0.73	0.49	0.47	0.47	0.47	0.498571
hsa-miR-3912-5p	MIMAT0027036	0.57	0.58	0.38	0.38	0.49	0.6	0.49	0.498571
hsa-miR-422a	MIMAT0001339	0.43	0.73	0.47	0.38	0.47	0.54	0.47	0.498571
hsa-miR-1207-3p	MIMAT0005872	1.01	0.51	0.34	0.46	0.49	0.44	0.23	0.497143
hsa-miR-3682-5p	MIMAT0019222	0.43	0.44	0.59	0.61	0.55	0.43	0.43	0.497143
hsa-miR-4709-3p	MIMAT0019812	0.35	0.45	0.45	0.68	0.45	0.65	0.45	0.497143
hsa-miR-4301	MIMAT0016850	0.43	0.5	0.49	0.38	0.62	0.53	0.53	0.497143
hsa-miR-5006-3p	MIMAT0021034	0.46	0.56	0.54	0.49	0.54	0.54	0.35	0.497143
hsa-miR-3671	MIMAT0018094	0.54	0.39	0.7	0.43	0.68	0.47	0.27	0.497143
hsa-miR-1303	MIMAT0005891	0.25	0.54	0.65	0.54	0.4	0.48	0.62	0.497143
hsa-miR-513a-3p	MIMAT0004777	0.2	0.5	0.49	0.62	0.47	0.47	0.73	0.497143
hsa-miR-4480	MIMAT0019014	0.47	0.69	0.47	0.48	0.47	0.44	0.46	0.497143
hsa-miR-5092	MIMAT0021084	0.5	0.63	0.49	0.5	0.5	0.5	0.36	0.497143
hsa-miR-449a	MIMAT0001541	0.57	0.61	0.42	0.34	0.49	0.47	0.58	0.497143
hsa-miR-7154-3p	MIMAT0028219	0.61	0.4	0.51	0.49	0.38	0.6	0.49	0.497143
hsa-miR-518a-5p	MIMAT0005457	0.61	0.38	0.37	0.47	0.47	0.61	0.57	0.497143
hsa-miR-527	MIMAT0002862	0.61	0.38	0.37	0.47	0.47	0.61	0.57	0.497143
hsa-miR-4451	MIMAT0018973	0.28	0.34	0.6	0.6	0.45	0.6	0.6	0.495714
hsa-miR-330-5p	MIMAT0004693	0.49	0.57	0.49	0.62	0.49	0.39	0.42	0.495714
hsa-miR-30c-5p	MIMAT0000244	0.76	0.5	0.49	0.49	0.47	0.22	0.54	0.495714
hsa-miR-4671-5p	MIMAT0019752	0.63	0.5	0.5	0.35	0.48	0.53	0.48	0.495714
hsa-miR-4537	MIMAT0019080	0.45	0.37	0.46	0.74	0.5	0.27	0.68	0.495714
hsa-miR-4536-5p	MIMAT0019078	0.6	0.38	0.69	0.28	0.25	0.59	0.68	0.495714
hsa-miR-6833-3p	MIMAT0027567	0.34	0.61	0.38	0.49	0.78	0.43	0.44	0.495714
hsa-miR-5188	MIMAT0021119	0.48	0.89	0.27	0.5	0.48	0.37	0.48	0.495714
hsa-miR-6745	MIMAT0027391	0.7	0.61	0.2	0.6	0.43	0.33	0.6	0.495714
hsa-miR-146b-5p	MIMAT0002809	0.56	0.56	0.59	0.51	0.51	0.23	0.51	0.495714
hsa-miR-128-1-5p	MIMAT0026477	0.59	0.28	0.39	0.62	0.49	0.61	0.49	0.495714
hsa-miR-1237-3p	MIMAT0005592	0.38	0.56	0.49	0.49	0.61	0.47	0.47	0.495714
hsa-miR-374a-3p	MIMAT0004688	0.47	0.47	0.46	0.33	0.47	0.8	0.47	0.495714
hsa-miR-10b-3p	MIMAT0004556	0.35	0.74	0.49	0.4	0.46	0.54	0.49	0.495714
hsa-miR-1197	MIMAT0005955	0.47	0.48	0.47	0.47	0.47	0.69	0.42	0.495714
hsa-miR-4699-3p	MIMAT0019795	0.39	0.28	0.59	0.6	0.48	0.76	0.37	0.495714
hsa-miR-2114-3p	MIMAT0011157	0.47	0.38	0.37	0.6	0.42	0.44	0.79	0.495714
hsa-miR-381-5p	MIMAT0022862	0.52	0.52	0.73	0.14	0.57	0.52	0.47	0.495714
hsa-miR-6757-5p	MIMAT0027414	0.31	0.54	0.49	0.6	0.52	0.47	0.54	0.495714
hsa-miR-605-3p	MIMAT0026621	0.58	0.53	0.52	0.52	0.47	0.39	0.45	0.494286
hsa-miR-3200-3p	MIMAT0015085	0.47	0.5	0.48	0.71	0.25	0.58	0.47	0.494286
hsa-miR-4266	MIMAT0016892	0.54	0.68	0.47	0.45	0.52	0.47	0.33	0.494286
hsa-miR-6068	MIMAT0023693	0.57	0.3	0.6	0.34	0.56	0.32	0.77	0.494286
hsa-miR-4512	MIMAT0019049	0.32	0.54	0.4	0.39	0.47	0.76	0.58	0.494286
hsa-miR-3689b-3p	MIMAT0018181	0.58	0.51	0.47	0.63	0.38	0.51	0.38	0.494286
hsa-miR-3689c	MIMAT0019007	0.58	0.51	0.47	0.63	0.38	0.51	0.38	0.494286
hsa-miR-4251	MIMAT0016883	0.56	0.47	0.65	0.47	0.47	0.37	0.47	0.494286
hsa-miR-1238-3p	MIMAT0005593	0.47	0.5	0.49	0.6	0.45	0.59	0.36	0.494286
hsa-miR-4800-3p	MIMAT0019979	0.57	0.66	0.56	0.23	0.31	0.54	0.59	0.494286
hsa-miR-5689	MIMAT0022481	0.64	0.3	0.49	0.56	0.69	0.5	0.28	0.494286
hsa-miR-6719-3p	MIMAT0025850	0.69	0.47	0.46	0.41	0.47	0.37	0.59	0.494286
hsa-miR-4325	MIMAT0016887	0.57	0.5	0.39	0.33	0.81	0.48	0.38	0.494286
hsa-miR-375	MIMAT0000728	0.36	0.74	0.26	0.49	0.71	0.54	0.36	0.494286
hsa-miR-125b-2-3p	MIMAT0004603	0.27	0.38	1.01	0.5	0.32	0.62	0.36	0.494286
hsa-miR-1277-5p	MIMAT0022724	0.58	0.29	0.49	0.49	0.59	0.53	0.49	0.494286
hsa-miR-4759	MIMAT0019905	0.39	0.54	0.37	0.38	0.6	0.57	0.61	0.494286
hsa-miR-26a-5p	MIMAT0000082	0.33	0.59	0.48	0.31	0.49	0.84	0.42	0.494286
hsa-miR-1248	MIMAT0005900	0.48	0.39	0.69	0.38	0.59	0.37	0.56	0.494286
hsa-miR-4453	MIMAT0018975	0.48	0.5	0.29	0.86	0.66	0.17	0.5	0.494286
hsa-miR-3148	MIMAT0015021	0.35	0.88	0.46	0.48	0.57	0.46	0.26	0.494286
hsa-miR-421	MIMAT0003339	0.69	0.33	0.63	0.53	0.67	0.27	0.34	0.494286
hsa-miR-644a	MIMAT0003314	0.67	0.5	0.5	0.52	0.47	0.29	0.5	0.492857
hsa-miR-367-3p	MIMAT0000719	0.43	0.5	0.44	0.49	0.47	0.63	0.49	0.492857
hsa-miR-502-5p	MIMAT0002873	0.69	0.49	0.39	0.33	0.43	0.59	0.53	0.492857
hsa-miR-1538	MIMAT0007400	0.52	0.6	0.49	0.46	0.59	0.41	0.38	0.492857
hsa-miR-593-3p	MIMAT0004802	0.57	0.36	0.26	0.19	0.79	0.37	0.91	0.492857
hsa-miR-4645-5p	MIMAT0019705	0.49	0.44	0.57	0.49	0.38	0.59	0.49	0.492857
hsa-miR-3926	MIMAT0018201	0.38	0.52	0.6	0.49	0.38	0.59	0.49	0.492857
hsa-miR-4489	MIMAT0019023	0.38	0.5	0.3	0.52	0.5	0.5	0.75	0.492857
hsa-miR-5582-5p	MIMAT0022279	0.64	0.38	0.44	0.49	0.59	0.46	0.45	0.492857
hsa-miR-1233-3p	MIMAT0005588	0.64	0.6	0.6	0.22	0.25	0.54	0.6	0.492857
hsa-miR-4793-3p	MIMAT0019966	0.47	0.29	0.38	0.85	0.47	0.42	0.57	0.492857
hsa-miR-6759-3p	MIMAT0027419	0.57	0.39	0.71	0.47	0.47	0.47	0.37	0.492857
hsa-miR-8061	MIMAT0030988	0.47	0.5	0.6	0.47	0.47	0.47	0.47	0.492857
hsa-miR-548y	MIMAT0018354	0.51	0.47	0.47	0.6	0.44	0.49	0.47	0.492857
hsa-miR-3180-3p	MIMAT0015058	0.47	0.52	0.49	0.49	0.49	0.49	0.49	0.491429
hsa-miR-6799-3p	MIMAT0027499	0.47	0.59	0.49	0.24	0.56	0.58	0.51	0.491429
hsa-miR-4804-5p	MIMAT0019984	0.49	0.44	0.49	0.35	0.45	0.47	0.75	0.491429
hsa-miR-4726-3p	MIMAT0019846	0.47	0.6	0.47	0.47	0.69	0.47	0.27	0.491429
hsa-miR-4772-3p	MIMAT0019927	0.37	0.49	0.63	0.64	0.46	0.37	0.48	0.491429
hsa-miR-6739-3p	MIMAT0027380	0.5	0.25	0.51	0.6	0.44	0.37	0.77	0.491429
hsa-miR-451b	MIMAT0019840	0.48	0.4	0.58	0.5	0.52	0.44	0.52	0.491429
hsa-miR-15a-3p	MIMAT0004488	0.49	0.4	0.49	0.39	0.71	0.37	0.59	0.491429
hsa-miR-377-5p	MIMAT0004689	0.19	0.53	0.2	0.47	0.64	0.89	0.52	0.491429
hsa-miR-579-3p	MIMAT0003244	0.45	0.59	0.46	0.47	0.25	0.75	0.47	0.491429
hsa-miR-185-3p	MIMAT0004611	0.46	0.47	0.47	0.56	0.44	0.57	0.47	0.491429
hsa-miR-1227-3p	MIMAT0005580	0.51	0.42	0.22	0.63	0.71	0.59	0.36	0.491429
hsa-miR-548g-3p	MIMAT0005912	0.46	0.28	0.57	0.48	0.47	0.48	0.7	0.491429
hsa-miR-6823-5p	MIMAT0027546	0.4	0.5	0.84	0.29	0.36	0.57	0.48	0.491429
hsa-miR-3193	MIMAT0015077	0.5	0.47	0.44	0.38	0.68	0.44	0.52	0.49
hsa-miR-1321	MIMAT0005952	0.46	0.48	0.61	0.6	0.26	0.7	0.32	0.49
hsa-miR-651-5p	MIMAT0003321	0.3	0.46	0.53	0.6	0.52	0.39	0.63	0.49
hsa-miR-127-5p	MIMAT0004604	0.48	0.48	0.39	0.55	0.47	0.48	0.58	0.49
hsa-miR-4732-3p	MIMAT0019856	0.38	0.47	0.49	0.49	0.44	0.47	0.69	0.49
hsa-miR-4519	MIMAT0019056	0.66	0.43	0.47	0.49	0.45	0.48	0.45	0.49
hsa-miR-598-3p	MIMAT0003266	0.65	0.42	0.49	0.4	0.59	0.49	0.39	0.49
hsa-miR-578	MIMAT0003243	0.56	0.49	0.58	0.47	0.47	0.39	0.47	0.49
hsa-miR-224-5p	MIMAT0000281	0.44	0.5	0.49	0.49	0.63	0.44	0.44	0.49
hsa-miR-556-5p	MIMAT0003220	0.67	0.5	0.57	0.44	0.33	0.43	0.49	0.49
hsa-miR-4276	MIMAT0016904	0.47	0.41	0.49	0.49	0.47	0.63	0.47	0.49
hsa-miR-597-3p	MIMAT0026619	0.52	0.34	0.62	0.53	0.36	0.59	0.47	0.49
hsa-miR-4526	MIMAT0019065	0.15	0.45	0.27	0.68	0.45	0.42	1.01	0.49
hsa-miR-4285	MIMAT0016913	0.51	0.5	0.49	0.44	0.6	0.4	0.49	0.49
hsa-miR-4642	MIMAT0019702	0.47	0.5	0.49	0.61	0.52	0.35	0.49	0.49
hsa-miR-759	MIMAT0010497	0.35	0.47	0.46	0.62	0.59	0.47	0.47	0.49
hsa-miR-4439	MIMAT0018957	0.54	0.72	0.47	0.49	0.36	0.38	0.47	0.49
hsa-miR-562	MIMAT0003226	0.47	0.61	0.51	0.18	0.48	0.59	0.59	0.49
hsa-miR-3940-3p	MIMAT0018356	0.4	0.39	0.48	0.48	0.59	0.61	0.48	0.49
hsa-miR-4478	MIMAT0019006	0.33	0.5	0.5	0.76	0.5	0.34	0.5	0.49
hsa-miR-3652	MIMAT0018072	0.58	0.74	0.31	0.54	0.47	0.3	0.49	0.49
hsa-miR-154-3p	MIMAT0000453	0.31	0.41	0.51	0.67	0.64	0.4	0.49	0.49
hsa-miR-604	MIMAT0003272	0.45	0.4	0.49	0.49	0.59	0.59	0.42	0.49
hsa-miR-4531	MIMAT0019070	0.44	0.47	0.6	0.29	0.47	0.82	0.34	0.49
hsa-miR-6809-3p	MIMAT0027519	0.44	0.44	0.37	0.44	0.72	0.43	0.58	0.488571
hsa-miR-4681	MIMAT0019766	0.58	0.48	0.28	0.47	0.56	0.37	0.68	0.488571
hsa-miR-6081	MIMAT0023706	0.49	0.61	0.39	0.49	0.59	0.49	0.36	0.488571
hsa-miR-875-5p	MIMAT0004922	0.65	0.45	0.45	0.57	0.24	0.66	0.4	0.488571
hsa-miR-3169	MIMAT0015044	0.39	0.84	0.46	0.28	0.59	0.47	0.39	0.488571
hsa-miR-5194	MIMAT0021125	0.57	0.7	0.6	0.37	0.36	0.47	0.35	0.488571
hsa-miR-24-2-5p	MIMAT0004497	0.47	0.38	0.67	0.44	0.44	0.37	0.65	0.488571
hsa-miR-1290	MIMAT0005880	0.67	0.5	0.37	0.37	0.47	0.58	0.46	0.488571
hsa-miR-8053	MIMAT0030980	0.33	0.47	0.45	0.58	0.68	0.44	0.47	0.488571
hsa-miR-4300	MIMAT0016853	0.46	0.27	0.48	0.6	0.36	0.46	0.79	0.488571
hsa-miR-4742-5p	MIMAT0019872	0.49	0.5	0.49	0.39	0.47	0.49	0.59	0.488571
hsa-miR-5680	MIMAT0022468	0.5	0.5	0.56	0.5	0.69	0.17	0.5	0.488571
[truncated: 561 more rows]
